# Supplementary material for: Untargeted histone profiling during naive conversion uncovers conserved modification markers between mouse and human
Source: Sci Rep. 2019 Nov 21;9:17240. doi: 10.1038/s41598-019-53681-6 (PMC6872658; doi:10.1038/s41598-019-53681-6)
Supplement: Supplementary file 2 — Supplementary Table S2 [file 41598_2019_53681_MOESM2_ESM.xlsx]

## Sheet: Blad1
Supplementary Table S2: Acid Extractome Expression Data of P0, P3, P6, P9 and P12.												Normalized abundance																				Raw abundance
After interrun alignment and normalization against all identified proteins (Progenesis QIP4.0, Waters and Mascot, Matrix Science), calculated protein intensities of the acid extractome were exported.												P0				P3				P6				P9				P12				P0				P3				P6				P9				P12
Accession	Peptide count	Unique peptides	Confidence score	Anova (p)	q Value	Max fold change	Power	Highest mean condition	Lowest mean condition	Mass	Description	P0_1	P0_4	P0_3	P0_2_B	P3_1	P3_2	P3_3	P3_4	P6_1	P6_2	P6_3	P6_4	P9_1	P9_2	P9_3	P9_4	P12_2	P12_3	P12_4_B	P12_1_B	_P0_1	P0_4	P0_3	P0_2_B	P3_1	P3_2	P3_3	P3_4	P6_1	P6_2	P6_3	P6_4	P9_1	P9_2	P9_3	P9_4	P12_2	P12_3
H11_HUMAN	4	2	140.43	2.33711e-11	8.65841e-10	Infinity	1	P9	P3	25078	Histone H1.1 OS=Homo sapiens GN=HIST1H1A PE=1 SV=3	13.9272	0.842378	32.336	4.10655	0	0	0	0	0	0	0	0	2074.22	1048.03	1280.77	1680.33	1328.13	1238.19	633.802	2058.82	10.4478	1.52277	25.7064	7.30209	0	0	0	0	0	0	0	0	2262.25	584.356	835.928	1472.71	1113.78	1480.65
H2AW_HUMAN	4	2	229.07	2.43502e-09	4.51057e-08	21.7007	1	P3	P12	42667	Core histone macro-H2A.2 OS=Homo sapiens GN=H2AFY2 PE=1 SV=3	777.267	1216.41	726.172	1002.09	2568.4	3079.59	2286.62	2847.76	611.226	1041.49	1229.26	1009.47	168.702	228.507	170.041	177.137	178.495	63.8155	70.3137	184.244	583.085	2198.91	577.292	1781.87	1840.71	1935.37	2006.4	2470.95	705.831	972.736	1214.2	886.872	183.995	127.41	110.982	155.25	149.687	76.3113
H2AY_HUMAN	3	2	182.71	1.89465e-08	1.40385e-07	7.06346	1	P3	P9	42338	Core histone macro-H2A.1 OS=Homo sapiens GN=H2AFY PE=1 SV=4	1181.51	1274.25	1278.18	1060.49	1608.08	1864.67	2122.12	1947.5	416.164	643.679	617.161	707.466	270.09	368.116	237.239	192.357	417.637	258.597	274.851	545.458	886.338	2303.46	1016.12	1885.71	1152.47	1171.85	1862.05	1689.81	480.578	601.188	609.599	621.545	294.573	205.252	154.84	168.589	350.233	309.233
VIME_HUMAN;DESM_HUMAN	10	10	610.48	1.20984e-08	1.40385e-07	89.8522	1	P12	P0	54908	Vimentin OS=Homo sapiens GN=VIM PE=1 SV=4	38.1653	65.2295	57.2622	48.3939	834.361	208.723	112.361	196.768	1391.67	2762.04	3410.42	4206.43	3429.3	3890.65	3083.36	3054.24	3393.52	7042.16	6564.32	1783.68	28.6305	117.915	45.5223	86.0519	597.967	131.172	98.5916	170.732	1607.08	2579.71	3368.63	3695.56	3740.16	2169.33	2012.44	2676.86	2845.83	8421.1
RS27A_HUMAN;RL40_HUMAN	2	2	174.59	1.87113e-08	1.40385e-07	5.08023	1	P3	P0	19410	Ubiquitin-40S ribosomal protein S27a OS=Homo sapiens GN=RPS27A PE=1 SV=2	428.658	521.461	408.684	440.889	2443.8	2164.76	1886.05	2648.23	1446.2	1485.97	2003.59	1584.85	1531.4	2010.57	2405.95	1420.05	1972.9	1226.3	1279.55	1613.22	321.568	942.644	324.895	783.97	1751.41	1360.44	1654.92	2297.82	1670.04	1387.88	1979.03	1392.37	1670.21	1121.04	1570.31	1244.6	1654.49	1466.42
NOL7_HUMAN	1	1	65.37	4.72689e-08	2.91866e-07	49.2919	1	P6	P3	31257	Nucleolar protein 7 OS=Homo sapiens GN=NOL7 PE=1 SV=2	13.1275	27.4732	34.7901	20.7005	3.09137	0.01153	0.00140365	0	40.5447	43.7919	32.9765	35.7041	25.5256	59.5263	34.5647	29.9219	48.9276	22.5923	39.5362	31.224	9.84787	49.6633	27.6574	36.8087	2.21551	0.00724601	0.00123164	0	46.8203	40.9011	32.5725	31.3679	27.8394	33.1903	22.5596	26.2248	41.031	27.0161
H33_HUMAN	35	10	1890.05	8.51513e-08	3.50516e-07	2.12748	1	P12	P3	16103	Histone H3.3 OS=Homo sapiens GN=H3F3A PE=1 SV=2	3756.9	4768.23	3509.83	4580.44	3429.91	3481.15	3472.5	3411.42	4091.26	3933.12	5220.06	4131.3	6259.58	7386.11	6694.26	6703.21	6703.85	7227.39	8492.33	6924.98	2818.33	8619.53	2790.24	8144.74	2458.14	2187.73	3046.95	2960.03	4724.51	3673.48	5156.09	3629.56	6826.99	4118.31	4369.19	5874.97	5621.9	8642.59
SELH_HUMAN	1	1	60.24	7.33035e-08	3.50516e-07	90.4683	1	P9	P3	14174	Selenoprotein H OS=Homo sapiens GN=SELENOH PE=1 SV=2	19.5587	90.114	61.2616	30.9877	0	0	0	2.59237	32.2401	17.44	27.2654	24.0464	68.8235	25.2886	64.3167	76.0987	25.6384	31.8705	37.6514	29.4809	14.6724	162.899	48.7017	55.1009	0	0	0	2.24935	37.2303	16.2887	26.9313	21.126	75.0622	14.1003	41.9781	66.6961	21.5006	38.1111
RL36_HUMAN	4	4	226.59	8.08632e-08	3.50516e-07	4.4301	1	P12	P3	13254	60S ribosomal protein L36 OS=Homo sapiens GN=RPL36 PE=1 SV=3	703.731	467.869	502.947	571.738	299.327	385.247	297.952	212.941	1431.87	1412.95	978.521	1322.27	1004.77	1224.79	1643.1	1021.76	990.612	1602.83	1481.22	1221.37	527.92	845.765	399.832	1016.64	214.521	242.108	261.438	184.765	1653.5	1319.68	966.531	1161.69	1095.85	682.91	1072.41	895.513	830.734	1916.68
ARGL1_HUMAN	5	5	347.67	1.31436e-07	4.63931e-07	66.3077	1	P6	P3	35102	Arginine and glutamate-rich protein 1 OS=Homo sapiens GN=ARGLU1 PE=1 SV=1	171.955	419.452	340.544	312.559	12.3362	0.349633	3.16976	7.30144	311.143	292.584	476.085	455.676	273.735	302.948	248.904	261.705	187.593	355.101	395.083	132.308	128.996	758.242	270.725	555.778	8.84104	0.219727	2.78131	6.33533	359.302	273.27	470.251	400.335	298.548	168.916	162.454	229.369	157.317	424.634
DNM3B_HUMAN	1	1	26	1.37748e-07	4.63931e-07	56.6045	1	P12	P3	98716	DNA (cytosine-5)-methyltransferase 3B OS=Homo sapiens GN=DNMT3B PE=1 SV=1	109.611	128.115	128.791	161.98	2.71425	2.01067	2.41223	8.15528	22.2711	97.3203	88.4328	20.4521	121.404	74.673	98.9792	176.526	160.53	330.923	257.976	116.191	82.2269	231.594	102.386	288.025	1.94524	1.2636	2.11661	7.07619	25.7182	90.8959	87.3491	17.9682	132.409	41.6358	64.6015	154.714	134.621	395.722
RBMX_HUMAN;RMXL1_HUMAN	2	2	76.28	1.68724e-07	5.20902e-07	6.55846	1	P3	P6	43091	RNA-binding motif protein, X chromosome OS=Homo sapiens GN=RBMX PE=1 SV=3	44.103	95.6246	75.3261	109.327	543.036	661.092	374.756	316.288	64.5979	83.3805	84.9777	56.01	354.62	351.783	480.001	408.251	465.773	296.804	241.309	563.692	33.0848	172.86	59.8827	194.4	389.181	415.462	328.83	274.437	74.5964	77.8764	83.9364	49.2076	386.765	196.145	313.286	357.808	390.6	354.922
FUBP2_HUMAN	1	1	59.86	3.72059e-07	1.0603e-06	90.5074	1	P6	P3	74863	Far upstream element-binding protein 2 OS=Homo sapiens GN=KHSRP PE=1 SV=4	11.0358	36.4046	24.0333	20.2727	1.70374	0	0	0	15.8602	29.6965	65.7153	42.9296	13.4829	36.1292	13.4068	34.3787	22.547	27.3154	66.2016	17.1739	8.27876	65.8085	19.106	36.0481	1.22103	0	0	0	18.315	27.7362	64.91	37.7158	14.7051	20.1447	8.75034	30.131	18.908	32.6641
ENY2_HUMAN	1	1	67.6	4.59849e-07	1.21688e-06	315.247	1	P6	P3	12306	Transcription and mRNA export factor ENY2 OS=Homo sapiens GN=ENY2 PE=1 SV=1	12.0266	31.1556	41.7245	11.3361	0	0	0	0.668643	63.5842	60.2842	28.7417	58.1778	37.4707	6.77012	33.6871	56.3732	12.0783	26.6239	61.728	16.6935	9.02206	56.32	33.1701	20.1573	0	0	0	0.58017	73.4258	56.3047	28.3895	51.1122	40.8674	3.77485	21.9868	49.4078	10.1289	31.8372
RLP24_HUMAN	1	1	49.94	7.89599e-07	1.95018e-06	13.3391	1	P12	P3	21233	Probable ribosome biogenesis protein RLP24 OS=Homo sapiens GN=RSL24D1 PE=1 SV=1	8.63806	7.42579	22.1583	8.7772	4.99926	5.07046	1.58384	6.61168	38.0572	47.1392	47.5616	54.1176	44.0188	56.7408	62.436	37.1176	80.4067	25.8762	69.6022	67.7564	6.48004	13.4236	17.6154	15.6072	3.58286	3.18652	1.38974	5.73683	43.9477	44.0274	46.9788	47.5451	48.0089	31.6372	40.7506	32.5314	67.4296	30.943
RL23_HUMAN	2	2	88.13	9.45115e-07	2.18839e-06	2.84037	1	P12	P3	15752	60S ribosomal protein L23 OS=Homo sapiens GN=RPL23 PE=1 SV=1	300.492	357.732	249.602	375.085	276.246	352.125	254.52	216.897	537.674	793.465	592.308	721.917	623.153	563.65	685.59	480.881	732.686	746.821	667.687	976.614	225.421	646.672	198.429	666.959	197.979	221.293	223.329	188.198	620.896	741.086	585.05	634.241	679.64	314.277	447.469	421.464	614.435	893.057
SRRM1_HUMAN	1	1	60.17	1.33662e-06	2.75102e-06	196.707	1	P0	P3	108045	Serine/arginine repetitive matrix protein 1 OS=Homo sapiens GN=SRRM1 PE=1 SV=2	4.53338	50.239	45.8796	43.986	0	0.735298	0	0	12.2691	22.3659	55.0428	49.937	20.6264	27.9828	31.3795	22.7385	22.4874	19.0283	32.4841	12.2143	3.40082	90.8169	36.4734	78.214	0	0.462097	0	0	14.1681	20.8895	54.3683	43.8722	22.4961	15.6025	20.4807	19.929	18.8581	22.7543
COX5B_HUMAN	1	1	45.37	1.33401e-06	2.75102e-06	2.88678	1	P9	P0	14079	Cytochrome c oxidase subunit 5B, mitochondrial OS=Homo sapiens GN=COX5B PE=1 SV=2	111.302	83.4364	100.553	126.928	199.82	235.923	202.007	226.331	281.451	243.643	199.791	215.524	256.486	327.785	347.708	286.874	258.76	172.756	255.357	274.31	83.4956	150.828	79.9374	225.699	143.206	148.265	177.251	196.383	325.014	227.56	197.343	189.349	279.735	182.764	226.941	251.429	216.998	206.584
RL26L_HUMAN	4	4	212.43	1.44203e-06	2.81177e-06	2.71553	1	P6	P3	18646	60S ribosomal protein L26-like 1 OS=Homo sapiens GN=RPL26L1 PE=1 SV=1	356.963	548.449	406.699	564.214	466.616	489.27	262.222	362.247	997.295	1076.26	1138.59	1079.36	658.15	993.65	956.795	923.077	979.418	1116.7	1093.81	948.183	267.784	991.43	323.318	1003.26	334.413	307.481	230.087	314.315	1151.66	1005.21	1124.64	948.277	717.809	554.034	624.479	809.024	821.346	1335.36
RL19_HUMAN	6	6	215.96	1.68967e-06	3.12991e-06	2.4868	1	P9	P3	25300	60S ribosomal protein L19 OS=Homo sapiens GN=RPL19 PE=1 SV=1	559.134	412.221	493.093	559.45	461.128	492.302	419.415	378.779	836.454	1173.89	1197.77	928.667	903.943	1357.41	1168.51	926.085	850.383	814.849	1310.17	1018.18	419.447	745.172	391.999	994.79	330.479	309.387	368.016	328.659	965.921	1096.4	1183.09	815.882	985.883	756.855	762.657	811.66	713.137	974.406
RPF2_HUMAN	2	2	119.33	2.40401e-06	4.24108e-06	6.90116	1	P12	P3	38249	Ribosome production factor 2 homolog OS=Homo sapiens GN=RPF2 PE=1 SV=2	370.038	314.893	382.447	281.227	149.075	109.58	34.31	62.1848	340.649	637.306	751.11	534.16	443.8	774.336	578.341	507.123	709.315	608.722	637.063	495.843	277.593	569.232	304.038	500.065	106.839	68.8652	30.1053	53.9566	393.375	595.236	741.906	469.287	484.029	431.75	377.47	444.464	594.836	727.917
RL7A_HUMAN	3	3	130.67	3.15073e-06	5.30576e-06	4.85196	1	P12	P3	32218	60S ribosomal protein L7a OS=Homo sapiens GN=RPL7A PE=1 SV=2	257.824	363.054	245.799	315.038	185.351	118.826	84.6829	78.5528	542.211	550.322	617.456	550.395	404.076	831.535	414.549	427.257	576.513	337.835	645.417	708.102	193.413	656.293	195.405	560.187	132.836	74.6761	74.3051	68.1588	626.135	513.994	609.89	483.55	440.704	463.643	270.567	374.466	483.468	403.987
KHDR1_HUMAN	2	1	111.04	3.34986e-06	5.39582e-06	46.0805	1	P9	P3	49598	KH domain-containing, RNA-binding, signal transduction-associated protein 1 OS=Homo sapiens GN=KHDRBS1 PE=1 SV=1	164.616	93.9642	51.7603	105.272	14.0015	0.501432	0.676468	2.82701	56.7191	208.446	131.282	110.707	106.901	233.173	355.559	134.111	85.7866	259.453	157.673	77.0969	123.491	169.859	41.1484	187.189	10.0345	0.315125	0.593567	2.45294	65.4981	194.686	129.674	97.2618	116.591	130.012	232.065	117.54	71.9413	310.257
PAIRB_HUMAN	1	1	68.31	5.42487e-06	8.37409e-06	11.8285	1	P6	P3	46955	Plasminogen activator inhibitor 1 RNA-binding protein OS=Homo sapiens GN=SERBP1 PE=1 SV=2	96.9515	263.544	134.295	210.617	41.3098	13.6886	6.35097	10.0169	178.4	133.099	327.346	205.311	72.1312	175.157	211.216	163.389	151.691	207.088	201.49	163.064	72.7304	476.408	106.762	374.51	29.6058	8.60256	5.57266	8.69145	206.013	124.313	323.335	180.376	78.6697	97.6631	137.856	143.201	127.209	247.638
NOC3L_HUMAN	1	1	43.79	5.97685e-06	8.51644e-06	24.1845	0.999999	P12	P3	97980	Nucleolar complex protein 3 homolog OS=Homo sapiens GN=NOC3L PE=1 SV=1	17.4397	5.42104	11.4284	9.22402	0	5.10371	2.23947	0.948021	3.43769	11.3322	4.51697	4.05306	16.0767	23.9085	34.3389	49.4228	60.1102	35.9709	48.5921	55.845	13.0828	9.7996	9.08531	16.4018	0	3.20742	1.96503	0.82258	3.96977	10.5841	4.46162	3.56082	17.534	13.3308	22.4122	43.3162	50.4089	43.0145
NOP53_HUMAN	1	1	43.15	5.89679e-06	8.51644e-06	3953.14	0.999999	P12	P3	56822	Ribosome biogenesis protein NOP53 OS=Homo sapiens GN=NOP53 PE=1 SV=2	0	1.32322	0	1.57826	0	0	0.0168138	0	5.15849	1.45866	6.15067	14.3179	3.96377	8.12674	7.28303	2.46157	15.1602	6.58603	23.1128	21.6081	0	2.39198	0	2.8064	0	0	0.0147532	0	5.95692	1.36237	6.0753	12.579	4.32307	4.53127	4.75347	2.15743	12.7135	7.87566
RL23A_HUMAN	3	2	89.14	8.02276e-06	1.10083e-05	2.71247	0.999998	P6	P3	19421	60S ribosomal protein L23a OS=Homo sapiens GN=RPL23A PE=1 SV=1	533.895	666.664	749.157	564.656	610.769	669.21	337.306	320.656	1504.57	1272.76	1315.85	1163.42	918.194	1382.61	1253.31	1118.82	1317.66	1138.1	1281.95	1101.66	400.513	1205.13	595.564	1004.05	437.724	420.564	295.97	278.227	1737.45	1188.74	1299.73	1022.12	1001.43	770.911	818.007	980.579	1104.99	1360.95
CBX5_HUMAN	2	2	155.74	9.30389e-06	1.23102e-05	12.364	0.999998	P0	P12	23892	Chromobox protein homolog 5 OS=Homo sapiens GN=CBX5 PE=1 SV=1	246.927	228.166	244.531	188.887	81.5096	62.6213	29.8805	21.1122	78.7847	136.613	201.442	163.212	26.8059	14.2051	30.7056	7.07021	13.5719	23.7314	30.101	6.07593	185.238	412.456	194.397	335.87	58.416	39.3543	26.2186	18.3187	90.979	127.595	198.974	143.39	29.2358	7.92041	20.0408	6.19662	11.3815	28.3782
COX5A_HUMAN	2	2	112.61	9.87862e-06	1.262e-05	3.29803	0.999997	P12	P0	17200	Cytochrome c oxidase subunit 5A, mitochondrial OS=Homo sapiens GN=COX5A PE=1 SV=2	235.363	243.526	282.169	213.174	390.649	523.709	294.864	551.095	499.146	489.491	672.561	445.974	525.522	922.208	772.76	824.001	669.788	629.013	897.173	1017.07	176.563	440.223	224.319	379.057	279.969	329.124	258.728	478.175	576.404	457.178	664.319	391.811	573.16	514.2	504.363	722.189	561.689	752.18
SLIRP_HUMAN	1	1	34.88	1.07535e-05	1.32797e-05	2.64244	0.999997	P12	P3	12734	SRA stem-loop-interacting RNA-binding protein, mitochondrial OS=Homo sapiens GN=SLIRP PE=1 SV=1	119.037	136.277	145.354	95.3485	125.87	105.298	74.3354	88.0794	268.521	218.29	181.309	139.115	221.073	263.3	255.14	218.374	284.966	226.47	225.942	302.641	89.2986	246.347	115.554	169.545	90.2081	66.1747	65.2256	76.4249	310.083	203.88	179.087	122.22	241.112	146.809	166.524	191.392	238.975	270.815
RL35_HUMAN	3	3	292.7	1.29462e-05	1.54718e-05	7.25076	0.999995	P12	P3	16055	60S ribosomal protein L35 OS=Homo sapiens GN=RPL35 PE=1 SV=2	84.1347	146.702	80.7882	198.61	31.5387	107.601	56.4301	74.2142	506.125	339.547	236.918	516.132	409.644	224.315	585.397	449.913	283.66	541.523	651.312	479.642	63.1156	265.194	64.2249	353.16	22.603	67.6215	49.5146	64.3943	584.463	317.133	234.015	453.449	446.777	125.073	382.076	394.323	237.879	647.559
IF2B1_HUMAN	1	1	91.81	2.39533e-05	2.77316e-05	6.18559	0.999975	P3	P9	66130	Insulin-like growth factor 2 mRNA-binding protein 1 OS=Homo sapiens GN=IGF2BP1 PE=1 SV=2	81.6454	151.01	83.5893	117.094	177.971	192.761	141.077	185.604	34.5931	56.0602	115.344	119.418	29.7226	30.167	33.4175	19.4409	59.1119	55.88	34.6266	60.7701	61.2482	272.98	66.4518	208.212	127.548	121.14	123.788	161.046	39.9474	52.3595	113.931	104.915	32.4169	16.8204	21.8108	17.0388	49.5716	66.8219
RS19_HUMAN	4	4	232.28	3.07608e-05	3.3518e-05	2.50811	0.999957	P6	P3	16947	40S ribosomal protein S19 OS=Homo sapiens GN=RPS19 PE=1 SV=2	361.808	398.989	330.917	405.304	364.777	436.657	256.603	212.645	758.984	802.227	904.061	721.744	368.56	706.615	798.113	603.345	746.356	770.431	830.381	806.643	271.419	721.253	263.072	720.694	261.427	274.417	225.157	184.508	876.46	749.27	892.983	634.089	401.968	393.99	520.91	528.797	625.899	921.29
NUCKS_HUMAN	2	2	166.22	2.99587e-05	3.3518e-05	10.8771	0.999959	P0	P12	29465	Nuclear ubiquitous casein and cyclin-dependent kinase substrate 1 OS=Homo sapiens GN=NUCKS1 PE=1 SV=1	743.084	714.338	476.829	1296.36	606.356	732.864	254.862	196.173	238.954	189.017	472.262	295.792	60.852	109.402	234.944	61.87	54.5906	72.8791	94.2448	75.2963	557.442	1291.31	379.069	2305.12	434.561	460.567	223.629	170.216	275.94	176.539	466.475	259.868	66.368	61	153.343	54.2255	45.78	87.1496
NOP16_HUMAN	1	1	46.56	3.40636e-05	3.60563e-05	Infinity	0.999946	P12	P3	22408	Nucleolar protein 16 OS=Homo sapiens GN=NOP16 PE=1 SV=2	0	15.7847	2.23756	11.5227	0	0	0	0	5.37418	12.3209	19.6229	37.4122	7.81766	18.6427	20.9395	61.7438	24.8032	52.3299	142.613	82.1405	0	28.534	1.77882	20.4891	0	0	0	0	6.20599	11.5076	19.3824	32.8685	8.52631	10.3947	13.6667	54.1149	20.8002	62.5767
BT3L4_HUMAN	1	1	50.8	3.90496e-05	3.80708e-05	7.13274	0.999927	P12	P3	18268	Transcription factor BTF3 homolog 4 OS=Homo sapiens GN=BTF3L4 PE=1 SV=1	16.6651	26.5452	11.1572	17.3683	6.2761	10.4385	6.26581	5.72795	31.9319	19.3112	46.2195	59.4062	17.261	24.5878	27.413	28.6489	60.6498	24.6674	42.9002	76.5515	12.5017	47.9857	8.86976	30.8835	4.49793	6.56005	5.49793	4.97004	36.8744	18.0364	45.6531	52.1914	18.8257	13.7096	17.8918	25.1091	50.8613	29.4976
ZN593_HUMAN	1	1	47.87	3.72413e-05	3.80708e-05	Infinity	0.999934	P12	P0	15638	Zinc finger protein 593 OS=Homo sapiens GN=ZNF593 PE=1 SV=2	0	0	0	0	0	0	0	0	0	0	2.07962	2.04805	2.64019	5.94666	9.3847	3.50247	1.74392	6.22935	18.9526	17.3069	0	0	0	0	0	0	0	0	0	0	2.05414	1.79932	2.87952	3.3157	6.12518	3.06971	1.46246	7.44913
RL28_HUMAN	2	2	82.77	3.88226e-05	3.80708e-05	3.99389	0.999928	P12	P3	16578	60S ribosomal protein L28 OS=Homo sapiens GN=RPL28 PE=1 SV=3	209.533	332.652	241.229	314.568	152.26	222.18	134.114	89.5496	343.12	523.644	561.427	639.416	329.006	468.293	518.874	377.98	421.282	424.446	808.454	734.576	157.186	601.334	191.772	559.351	109.121	139.629	117.678	77.7006	396.229	489.077	554.547	561.76	358.83	261.108	338.657	331.277	353.29	507.558
PSIP1_HUMAN	5	5	323.04	4.85966e-05	4.61637e-05	3.72086	0.999884	P0	P3	64829	PC4 and SFRS1-interacting protein OS=Homo sapiens GN=PSIP1 PE=1 SV=1	7421.01	9328.04	8591.27	7341.77	3311.46	2818.19	1411.58	1242.25	3535.49	4453.49	4929	3615.86	2985.94	4544.16	4024.88	4160.52	4499.19	3143.57	3469.77	3161.16	5567.04	16862.3	6829.88	13054.8	2373.25	1771.09	1238.6	1077.87	4082.71	4159.51	4868.6	3176.72	3256.61	2533.71	2626.95	3646.45	3773.05	3759.12
RS30_HUMAN	2	2	119.86	7.01897e-05	6.50089e-05	2.26843	0.999759	P6	P3	7428	40S ribosomal protein S30 OS=Homo sapiens GN=FAU PE=1 SV=1	739.106	735.689	733.301	774.417	784.267	942.077	529.81	591.356	1916.89	1711.69	1478.14	1352.66	740.295	1313.73	1473.25	1177.83	1223.45	1862.21	1653.37	1356.91	554.458	1329.9	582.959	1377.03	562.066	592.047	464.882	513.109	2213.58	1598.7	1460.03	1188.38	807.401	732.503	961.559	1032.3	1025.99	2226.86
NH2L1_HUMAN	1	1	90.88	7.63794e-05	6.73731e-05	3.19952	0.999717	P9	P0	14781	NHP2-like protein 1 OS=Homo sapiens GN=SNU13 PE=1 SV=3	119.284	51.2108	85.0511	44.9668	111.039	130.167	94.0357	82.4135	113.372	176.421	145.76	104.874	197.54	273.517	229.858	260.582	253.085	145.997	234.942	272.512	89.4837	92.5738	67.6139	79.9579	79.579	81.8031	82.5117	71.5087	130.919	164.775	143.974	92.1372	215.447	152.506	150.023	228.385	212.239	174.584
FBRL_HUMAN	4	4	261.71	7.62266e-05	6.73731e-05	9.67821	0.999718	P12	P3	34884	rRNA 2'-O-methyltransferase fibrillarin OS=Homo sapiens GN=FBL PE=1 SV=2	98.35	177.087	120.813	73.1221	45.6094	45.7096	33.9204	17.8803	86.8759	341.709	196.883	163.594	420.353	242.053	188.651	239.069	586.587	143.083	231.583	423.891	73.7795	320.12	96.0441	130.022	32.6872	28.7261	29.7635	15.5144	100.323	319.152	194.471	143.726	458.457	134.963	123.129	209.53	491.916	171.1
CCD86_HUMAN	3	3	112.47	8.25177e-05	7.10949e-05	2.45533	0.999672	P6	P3	42228	Coiled-coil domain-containing protein 86 OS=Homo sapiens GN=CCDC86 PE=1 SV=1	164.633	154.363	172.827	121.348	164.126	136.08	154.294	91.582	300.696	379.449	318.521	342.146	171.626	229.466	208.773	199.497	155.113	255.569	299.505	227.713	123.503	279.042	137.394	215.776	117.625	85.5194	135.386	79.464	347.238	354.4	314.618	300.593	187.183	127.945	136.262	174.848	130.079	305.613
RS12_HUMAN	1	1	70.82	9.0317e-05	7.6046e-05	2.74726	0.999612	P6	P3	15458	40S ribosomal protein S12 OS=Homo sapiens GN=RPS12 PE=1 SV=3	48.9475	61.7314	61.2708	59.2021	64.6913	64.7676	47.4693	31.7383	105.334	203.142	110.824	153.962	77.8878	134.803	161.176	102.178	151.189	101.995	127.988	151.75	36.7191	111.592	48.709	105.271	46.3627	40.7031	41.652	27.5387	121.637	189.732	109.466	135.264	84.9481	75.1629	105.196	89.5528	126.788	121.967
RL8_HUMAN	2	2	170.86	9.66541e-05	7.95732e-05	10.2213	0.999561	P12	P3	29520	60S ribosomal protein L8 OS=Homo sapiens GN=RPL8 PE=1 SV=2	38.9821	113.055	57.6806	98.1949	11.9097	24.8843	17.3912	12.0279	68.8313	136.962	255.181	193.709	80.2696	138.622	81.3679	102.523	182.138	48.966	166.423	279.252	29.2433	204.37	45.8549	174.606	8.53537	15.6385	15.26	10.4364	79.485	127.921	252.054	170.183	87.5458	77.2922	53.107	89.8551	152.742	58.5541
NOP2_HUMAN	1	1	24.24	0.000111064	8.94487e-05	Infinity	0.999436	P6	P3	93505	Probable 28S rRNA (cytosine(4447)-C(5))-methyltransferase OS=Homo sapiens GN=NOP2 PE=1 SV=2	1.18316	1.04471	0	1.66624	0	0	0	0	17.6954	28.1181	39.1929	12.8488	1.74838	1.04702	0.868708	0	0	14.4843	0	0.824522	0.887573	1.88852	0	2.96283	0	0	0	0	20.4343	26.262	38.7126	11.2883	1.90686	0.583794	0.566986	0	0	17.3205
TR150_HUMAN	2	2	77.59	0.000124406	9.80626e-05	9.6748	0.999311	P0	P3	114260	Thyroid hormone receptor-associated protein 3 OS=Homo sapiens GN=THRAP3 PE=1 SV=2	159.368	104.873	88.17	143.808	19.7321	18.1648	6.06272	7.33014	27.1645	66.2219	192.601	68.293	61.2652	65.1074	79.4333	39.4545	77.3579	71.7732	103.14	41.3102	119.554	189.578	70.0934	255.713	14.1416	11.4156	5.31973	6.36023	31.3691	61.8504	190.241	59.9989	66.8187	36.3022	51.8443	34.5796	64.8729	85.8272
IF1AX_HUMAN	1	1	53.85	0.00012754	9.84381e-05	3.81462	0.99928	P12	P3	17403	Eukaryotic translation initiation factor 1A, X-chromosomal OS=Homo sapiens GN=EIF1AX PE=1 SV=2	13.5085	27.8436	20.1076	17.1698	20.4665	6.34437	13.7506	10.0166	37.1818	17.9533	33.8653	17.6411	30.5483	43.3564	55.4997	57.4305	52.9973	43.3005	46.1956	50.4425	10.1337	50.3328	15.9851	30.5306	14.6679	3.98711	12.0655	8.6912	42.9368	16.7681	33.4503	15.4986	33.3175	24.1744	36.2234	50.3345	44.4439	51.7793
RL21_HUMAN	2	2	81.38	0.000166103	0.000125586	2.48656	0.998872	P12	P3	19954	60S ribosomal protein L21 OS=Homo sapiens GN=RPL21 PE=1 SV=2	545.339	558.181	446.393	566.522	564.037	690.244	299.5	261.267	973.054	1226.04	1199.83	760.78	755.015	1135.74	1014.03	823.345	1242.99	1167.53	1095.53	1007.17	409.099	1009.02	354.874	1007.36	404.232	433.783	262.797	226.697	1123.66	1145.11	1185.13	668.384	823.455	633.258	661.838	721.614	1042.38	1396.15
IF2P_HUMAN	2	2	80.08	0.000183807	0.000136192	21.3585	0.998668	P12	P6	149050	Eukaryotic translation initiation factor 5B OS=Homo sapiens GN=EIF5B PE=1 SV=4	20.3097	22.1977	5.08989	34.7135	41.0775	61.9378	47.4716	71.2479	5.84183	6.48975	1.50798	2.35513	6.38649	28.285	42.4127	73.1481	57.7821	45.2311	94.9731	147.908	15.2358	40.1267	4.04636	61.726	29.4393	38.9248	41.654	61.8205	6.74603	6.06134	1.4895	2.0691	6.96541	15.771	27.6818	64.1101	48.4564	54.0879
SFPQ_HUMAN	8	7	451.5	0.000238034	0.000172913	6.66301	0.997991	P6	P3	78007	Splicing factor, proline- and glutamine-rich OS=Homo sapiens GN=SFPQ PE=1 SV=2	1118.28	851.92	983.058	846.922	418.138	263.923	150.018	168.044	894.471	1841.42	2390.91	1537.03	539.829	867.171	533.517	333.801	628.262	1245.92	1130.96	331.056	838.906	1540.01	781.511	1505.96	299.67	165.862	131.633	145.809	1032.92	1719.86	2361.61	1350.36	588.763	483.512	348.214	292.558	526.865	1489.89
GLU2B_HUMAN	1	1	26.91	0.000245826	0.000175139	32.3311	0.997888	P12	P0	61293	Glucosidase 2 subunit beta OS=Homo sapiens GN=PRKCSH PE=1 SV=2	0	1.34911	2.03632	0	3.06292	5.62414	1.69663	3.0844	1.73735	14.5162	7.86536	0.765934	5.24682	19.5944	13.1889	9.6838	31.116	41.0126	24.6771	12.6493	0	2.43879	1.61884	0	2.19512	3.53449	1.48871	2.67628	2.00626	13.558	7.76898	0.672913	5.72243	10.9253	8.60809	8.48729	26.0941	49.0434
RL13A_HUMAN;R13P3_HUMAN	3	3	145.64	0.000264783	0.000179393	2.51978	0.997633	P12	P3	25187	60S ribosomal protein L13a OS=Homo sapiens GN=RPL13A PE=1 SV=2	258.341	344.412	430.09	299.892	254.521	328.727	151.272	136.96	414.386	603.251	640.355	505.958	453.438	621.601	464.889	500.302	627.49	379.914	612.498	576.034	193.8	622.594	341.912	533.255	182.409	206.588	132.733	118.837	478.525	563.429	632.508	444.51	494.541	346.589	303.423	438.485	526.217	454.305
RL24_HUMAN	2	2	168.65	0.000271165	0.000179393	1.91952	0.997545	P12	P0	19337	60S ribosomal protein L24 OS=Homo sapiens GN=RPL24 PE=1 SV=1	376.025	340.255	247.24	341.701	452.868	540.697	346.864	373.757	459.881	543.643	609.2	596.166	490.63	594.689	746.102	546.179	687.621	506.856	645.173	665.751	282.084	615.079	196.551	607.598	324.56	339.8	304.356	324.302	531.061	507.756	601.735	523.762	535.104	331.583	486.964	478.694	576.644	606.104
HMGA2_HUMAN	3	3	153.08	0.00026355	0.000179393	3.07329	0.997649	P0	P12	12609	High mobility group protein HMGI-C OS=Homo sapiens GN=HMGA2 PE=1 SV=1	3228.97	6835.44	3343.89	5918.63	2852.43	3494.55	1998.81	2782.1	1799.72	1397.6	1515.57	1727.99	1216.88	1492.17	2186.46	2844.18	1264.93	1505.02	1892.73	1626	2422.29	12356.4	2658.32	10524.2	2044.27	2196.15	1753.86	2413.98	2078.28	1305.34	1497	1518.13	1327.19	831.995	1427.06	2492.76	1060.77	1799.72
MIF_HUMAN	1	1	58.55	0.00026702	0.000179393	7.4795	0.997602	P9	P3	12692	Macrophage migration inhibitory factor OS=Homo sapiens GN=MIF PE=1 SV=4	5.55119	32.4505	15.3773	19.4324	6.83508	5.60928	3.21561	8.50549	11.8838	18.0792	30.7224	14.7146	41.2223	56.412	24.1185	58.9929	37.8086	41.4918	20.9279	36.2697	4.16435	58.6607	12.2247	34.5538	4.89854	3.52515	2.82154	7.38006	13.7232	16.8858	30.3459	12.9275	44.9589	31.4539	15.7416	51.7038	31.7066	49.6164
MATR3_HUMAN	1	1	27.82	0.000316578	0.000205762	7.84448	0.996905	P12	P0	98319	Matrin-3 OS=Homo sapiens GN=MATR3 PE=1 SV=2	4.21887	8.28562	5.70423	2.90568	6.42256	21.1394	12.8949	5.84821	3.59209	15.5211	18.1281	6.93215	15.0283	27.9963	49.9846	27.3516	32.1269	45.3903	32.9408	55.1735	3.16488	14.9779	4.53475	5.16675	4.6029	13.285	11.3146	5.07438	4.14807	14.4965	17.906	6.09025	16.3906	15.61	32.6239	23.9721	26.9419	54.2782
RS24_HUMAN	2	2	112.82	0.000335416	0.000214247	2.52733	0.996631	P6	P3	16758	40S ribosomal protein S24 OS=Homo sapiens GN=RPS24 PE=1 SV=1	215.972	315.713	213.615	253.574	277.497	332.172	176.555	166.682	487.446	677.082	667.516	576.265	247.78	632.058	738.553	443.236	632.757	510.728	538.385	563.709	162.016	570.714	169.82	450.894	198.876	208.753	154.918	144.627	562.893	632.386	659.337	506.278	270.24	352.419	482.037	388.471	530.634	610.734
SARNP_HUMAN	3	3	264.82	0.000367754	0.000230922	3.7298	0.996151	P6	P3	25169	SAP domain-containing ribonucleoprotein OS=Homo sapiens GN=SARNP PE=1 SV=3	303.607	411.164	456.879	403.671	251.677	296.244	134.19	189.133	897.281	689.071	756.496	906.711	463.399	405.593	687.746	352.483	462.468	580.404	641.602	230.627	227.758	743.26	363.209	717.789	180.371	186.174	117.745	164.107	1036.16	643.583	747.226	796.592	505.404	226.148	448.876	308.931	387.829	694.054
NDUS5_HUMAN	1	1	52.4	0.000375529	0.000231874	21.6789	0.996034	P9	P0	13182	NADH dehydrogenase [ubiquinone] iron-sulfur protein 5 OS=Homo sapiens GN=NDUFS5 PE=1 SV=3	0	10.9841	10.722	9.95139	18.3091	31.7078	48.0315	51.9394	28.9818	34.0814	41.7838	82.1465	117.226	95.6565	321.508	151.909	86.7694	47.9253	143.741	54.2166	0	19.856	8.52374	17.6951	13.1217	19.9267	42.1453	45.0669	33.4676	31.8316	41.2718	72.1699	127.852	53.3356	209.841	133.14	72.7655	57.3096
SURF6_HUMAN	2	2	102.86	0.000382929	0.000232567	21.3524	0.995922	P12	P3	44115	Surfeit locus protein 6 OS=Homo sapiens GN=SURF6 PE=1 SV=3	41.46	28.374	16.848	54.9877	15.3129	0.573229	11.4779	3.57356	31.2641	173.112	58.0382	29.3214	34.4223	69.8769	50.9851	103.558	75.758	274.698	203.284	106.851	31.1021	51.2917	13.3938	97.7768	10.9744	0.360245	10.0713	3.10072	36.1032	161.685	57.327	25.7604	37.5426	38.9616	33.2768	90.7621	63.5312	328.487
RL17_HUMAN	1	1	73.61	0.000457279	0.000273243	8.68618	0.994772	P12	P3	22840	60S ribosomal protein L17 OS=Homo sapiens GN=RPL17 PE=1 SV=3	13.7447	50.2848	10.5384	42.0615	3.87109	13.6474	15.1699	6.71544	37.1036	69.2814	104.37	109.225	50.953	62.7388	106.639	37.0741	66.4416	33.7034	125.732	116.392	10.3109	90.8998	8.37781	74.7919	2.77432	8.5767	13.3109	5.82686	42.8465	64.708	103.091	95.9599	55.5718	34.9815	69.601	32.4933	55.7183	40.3029
DDX27_HUMAN	2	2	141.25	0.000538095	0.00031643	12.9577	0.99348	P12	P0	94653	Probable ATP-dependent RNA helicase DDX27 OS=Homo sapiens GN=DDX27 PE=1 SV=2	2.3231	5.59172	4.6348	1.14487	13.9801	3.56141	0	0.178126	6.29992	17.4692	54.533	22.1253	26.8128	36.3403	14.9719	67.8467	47.3842	27.3862	46.667	56.012	1.74273	10.1081	3.68457	2.03575	10.0192	2.23817	0	0.154557	7.27502	16.316	53.8647	19.4382	29.2433	20.2624	9.77181	59.4637	39.7367	32.7487
RS26L_HUMAN	2	2	71.22	0.000587839	0.000340281	2.25502	0.99267	P12	P3	13722	Putative 40S ribosomal protein S26-like 1 OS=Homo sapiens GN=RPS26P11 PE=5 SV=1	1153.82	1182.21	1014.15	1297.31	872.373	1381.48	709.018	677.638	1497.55	1906.34	2131.21	1579.64	892.273	1689.24	1589.07	1553.24	1812.21	2311.13	2231.28	1854.8	865.565	2137.07	806.232	2306.82	625.209	868.188	622.128	587.974	1729.34	1780.5	2105.09	1387.8	973.155	941.877	1037.15	1361.32	1519.73	2763.68
LN28A_HUMAN	1	1	24.09	0.000631937	0.00035604	2.59107	0.991944	P6	P3	23737	Protein lin-28 homolog A OS=Homo sapiens GN=LIN28A PE=1 SV=1	475.501	747.41	690.494	723.804	362.939	368.627	175.649	151.33	556.8	660.987	858.694	666.279	397.687	532.076	519.023	375.797	738.094	414.935	590.691	580.565	356.708	1351.09	548.928	1287.04	260.11	231.663	154.123	131.306	642.982	617.353	848.172	585.361	433.737	296.672	338.755	329.364	618.971	496.185
RL34_HUMAN	2	2	132.09	0.000634284	0.00035604	8.79596	0.991905	P6	P3	14237	60S ribosomal protein L34 OS=Homo sapiens GN=RPL34 PE=1 SV=3	55.9183	57.0229	51.3288	69.0034	36.8194	31.1854	21.4775	1.73282	136.285	197.036	188.475	280.528	125.957	149.341	146.359	82.8999	133.602	69.3153	190.29	168.261	41.9484	103.08	40.8054	122.699	26.3876	19.5985	18.8454	1.50354	157.379	184.029	186.165	246.459	137.374	83.2689	95.5254	72.6569	112.039	82.8881
EDF1_HUMAN	1	1	53	0.000656477	0.000362998	18.6941	0.991538	P12	P3	17535	Endothelial differentiation-related factor 1 OS=Homo sapiens GN=EDF1 PE=1 SV=1	1.43912	7.25028	2.71743	33.7025	6.94876	0	0	2.97845	37.9288	23.0706	36.3915	36.4968	5.09033	13.3536	15.1582	21.5121	23.9822	56.7826	59.2081	45.6076	1.07959	13.1063	2.1603	59.9284	4.98001	0	0	2.58435	43.7994	21.5476	35.9456	32.0643	5.55176	7.44562	9.89343	18.8541	20.1117	67.9013
RS15_HUMAN	2	2	96.44	0.000685871	0.000373674	2.61657	0.991049	P12	P3	17982	40S ribosomal protein S15 OS=Homo sapiens GN=RPS15 PE=1 SV=2	257.466	353.461	215.547	358.698	226.405	274.565	185.753	151.727	468.099	626.112	633.304	355.722	234.433	577.401	569.395	401.421	545.65	527.838	555.649	564.724	193.144	638.951	171.356	637.821	162.26	172.55	162.989	131.651	540.551	584.781	625.544	312.52	255.684	321.944	371.631	351.822	457.586	631.195
PININ_HUMAN	1	1	31.07	0.000704026	0.000378007	6.43157	0.990746	P0	P3	84983	Pinin OS=Homo sapiens GN=PNN PE=1 SV=4	32.0382	42.3542	104.246	24.3742	3.09626	20.386	4.15464	3.92811	18.5317	60.3132	57.9867	31.8431	25.7775	36.1842	36.3406	36.5556	24.8682	25.7222	31.7035	17.6832	24.0342	76.5637	82.8732	43.3411	2.21902	12.8116	3.64549	3.40835	21.4	56.3318	57.2762	27.9758	28.1141	20.1754	23.7187	32.0388	20.8547	30.7588
RNPS1_HUMAN	4	4	152.32	0.000736303	0.000389689	9.84524	0.990207	P6	P3	35868	RNA-binding protein with serine-rich domain 1 OS=Homo sapiens GN=RNPS1 PE=1 SV=1	122.638	448.103	515.636	327.029	55.4889	98.6293	9.02458	2.95616	242.273	276.276	713.079	403.656	199.857	364.277	277.419	240.755	227.386	187.205	332.432	207.064	91.9997	810.035	409.92	581.508	39.7676	61.9835	7.91862	2.565	279.772	258.038	704.341	354.633	217.973	203.112	181.065	211.008	190.687	223.862
RL10A_HUMAN	2	2	68.98	0.000834867	0.00043563	5.12203	0.988551	P12	P3	26608	60S ribosomal protein L10a OS=Homo sapiens GN=RPL10A PE=1 SV=2	47.2577	56.5457	41.6692	61.3457	14.3876	37.3864	5.58192	42.5626	49.8516	167.377	95.7108	93.1944	94.0165	80.6921	74.1544	85.6551	79.915	163.177	131.696	136.997	35.4514	102.218	33.1262	109.082	10.3113	23.4954	4.89786	36.9308	57.5677	156.328	94.538	81.876	102.539	44.9919	48.3989	75.0717	67.0173	195.129
H1X_HUMAN	2	2	100.38	0.000854484	0.000439674	2.98067	0.98822	P0	P12	24827	Histone H1x OS=Homo sapiens GN=H1FX PE=1 SV=1	419.129	891.517	466.988	735.5	517.845	691.881	283.578	284.275	316.341	283.334	332.234	241.943	154.243	329.696	202.283	226.071	202.752	227.868	230.452	182.072	314.42	1611.59	371.246	1307.83	371.127	434.812	248.825	246.66	365.304	264.63	328.163	212.559	168.225	183.83	132.025	198.138	170.03	272.487
RS14_HUMAN	2	2	91.96	0.000892235	0.000446691	4.45859	0.987583	P12	P3	16991	40S ribosomal protein S14 OS=Homo sapiens GN=RPS14 PE=1 SV=3	84.3931	161.008	73.2711	143.649	69.7908	87.4202	38.2863	68.3851	111.208	217.735	241.469	237.205	66.7784	211.932	198.851	182.177	201.476	273.464	342.746	358.857	63.3094	291.054	58.249	255.43	50.0174	54.9392	33.5944	59.3365	128.421	203.362	238.51	208.397	72.8316	118.168	129.786	159.668	168.959	327.012
HMGN4_HUMAN	1	1	109.16	0.000883872	0.000446691	3.79416	0.987724	P9	P3	10766	High mobility group nucleosome-binding domain-containing protein 4 OS=Homo sapiens GN=HMGN4 PE=1 SV=3	70.7099	137.046	132.132	132.882	125.294	107.919	61.0924	36.6446	145.588	128.248	160.292	86.7185	200.244	255.647	354.338	445.446	163.248	228.762	204.414	150.252	53.0446	247.737	105.042	236.285	89.795	67.8214	53.6056	31.7959	168.122	119.782	158.328	76.1866	218.395	142.542	231.268	390.408	136.901	273.556
HNRPU_HUMAN	2	2	139.74	0.000938346	0.000462455	4.4816	0.986804	P6	P3	94506	Heterogeneous nuclear ribonucleoprotein U OS=Homo sapiens GN=HNRNPU PE=1 SV=6	332.503	393.278	465.94	261.913	295.391	167.292	65.4078	51.7019	332.109	767.253	942.7	556.336	371.796	362.063	434.059	380.641	385.796	484.299	496.741	371.299	249.435	710.928	370.413	465.723	211.7	105.135	57.3921	44.8608	383.513	716.604	931.148	488.77	405.499	201.877	283.3	333.61	323.531	579.13
TMA16_HUMAN	1	1	50.2	0.000948688	0.000462455	7.2546	0.986629	P0	P3	25362	Translation machinery-associated protein 16 OS=Homo sapiens GN=TMA16 PE=1 SV=2	29.086	113.143	79.5371	99.9616	15.3063	21.5211	2.17041	5.35022	22.4757	36.9805	91.5935	62.1406	34.4155	72.1351	52.7108	86.9114	81.2836	46.2662	96.9836	74.0832	21.8195	204.528	63.2304	177.747	10.9697	13.5249	1.90443	4.64229	25.9545	34.5393	90.4711	54.5937	37.5352	40.2207	34.4031	76.1728	68.165	55.3257
RS3A_HUMAN	2	2	52	0.00104873	0.000504585	3.26857	0.984939	P12	P3	32111	40S ribosomal protein S3a OS=Homo sapiens GN=RPS3A PE=1 SV=2	32.4504	73.3836	74.1434	78.1016	44.5769	67.3753	44.6377	33.3853	62.6604	161.469	179.6	117.788	113.909	96.5158	86.3464	133.642	136.352	116.324	144.693	223.577	24.3434	132.655	58.9425	138.877	31.9472	42.3419	39.1674	28.9678	72.359	150.81	177.399	103.483	124.234	53.8148	56.3563	117.129	114.346	139.102
RL35A_HUMAN	1	1	85.82	0.00118586	0.000563244	3.18948	0.982629	P12	P3	13202	60S ribosomal protein L35a OS=Homo sapiens GN=RPL35A PE=1 SV=2	73.5512	152.302	114.708	121.863	61.9431	106.172	59.8355	70.2776	179.317	195.377	224.729	314.239	139.315	294.346	191.823	168.496	153.074	122.99	335.407	339.722	55.1761	275.316	91.1908	216.692	44.3931	66.7238	52.5027	60.9786	207.072	182.48	221.976	276.075	151.943	164.12	125.199	147.677	128.369	147.073
PRDX1_HUMAN	1	1	51.36	0.00138891	0.000651338	17.1517	0.979232	P9	P3	23217	Peroxiredoxin-1 OS=Homo sapiens GN=PRDX1 PE=1 SV=1	5.17108	18.1445	3.50174	1.26048	5.90977	0	3.43712	6.5423	9.10516	4.44608	2.93393	13.669	133.405	26.9938	49.2106	62.9166	21.5245	15.956	12.1958	58.1948	3.8792	32.7997	2.78381	2.24134	4.2354	0	3.0159	5.67664	10.5145	4.15259	2.89798	12.0089	145.498	15.0511	32.1186	55.1427	18.0506	19.0804
H2AV_HUMAN	7	2	450.71	0.00143355	0.000651552	1.85509	0.97849	P3	P9	14341	Histone H2A.V OS=Homo sapiens GN=H2AFV PE=1 SV=3	190.432	259.507	236.286	325.29	420.832	410.874	400.709	510.876	325.444	283.029	318.91	419.534	181.546	228.288	243.65	286.251	252.078	234.421	313.943	360.954	142.857	469.111	187.843	578.416	301.601	258.213	351.602	443.278	375.817	264.346	315.002	368.582	198.003	127.288	159.025	250.882	211.394	280.324
RL7L_HUMAN	1	1	77.72	0.00144213	0.000651552	5.69326	0.978348	P9	P3	30324	60S ribosomal protein L7-like 1 OS=Homo sapiens GN=RPL7L1 PE=1 SV=1	88.92	27.7539	100.408	18.8266	42.1732	29.2421	25.4863	54.2631	120.336	185.837	141.891	108.362	317.509	295.974	83.5076	163.629	169.938	176.914	76.5819	142.431	66.7054	50.1707	79.8226	33.4766	30.2245	18.3771	22.363	47.0831	138.962	173.569	140.153	95.202	346.29	165.028	54.5035	143.411	142.511	211.555
SF3B2_HUMAN	3	3	145.28	0.00141672	0.000651552	5.56249	0.97877	P6	P3	104927	Splicing factor 3B subunit 2 OS=Homo sapiens GN=SF3B2 PE=1 SV=2	31.7709	84.1165	84.2488	29.6977	37.4452	38.1215	4.24989	17.6501	60.2694	107.953	226.725	147.21	72.3418	103.819	106.77	86.8573	134.748	110.632	146.068	135.107	23.8337	152.057	66.9761	52.8071	26.8361	23.9574	3.72906	15.3146	69.598	100.827	223.947	129.331	78.8994	57.887	69.6861	76.1254	113.001	132.295
RM12_HUMAN	1	1	36.12	0.00146457	0.000653718	2.11204	0.977976	P12	P0	22343	39S ribosomal protein L12, mitochondrial OS=Homo sapiens GN=MRPL12 PE=1 SV=2	189.477	326.75	373.674	275.343	294.782	381.55	203.766	288.155	361.44	512.762	422.236	191.551	540.106	618.025	490.929	631.237	527.395	698.903	581.39	653.354	142.14	590.665	297.063	489.602	211.263	239.785	178.795	250.026	417.384	478.913	417.062	168.287	589.065	344.595	320.418	553.242	442.277	835.756
UCRIL_HUMAN	1	1	56.82	0.00158222	0.000697827	2.7703	0.976037	P12	P0	31692	Putative cytochrome b-c1 complex subunit Rieske-like protein 1 OS=Homo sapiens GN=UQCRFS1P1 PE=5 SV=1	19.7639	28.4999	46.292	22.6642	44.6306	47.8297	82.3335	58.9328	25.5973	46.4082	36.1441	71.8713	48.4179	84.4737	62.7105	74.4437	82.8474	72.1331	83.5989	86.1545	14.8264	51.5192	36.8012	40.3005	31.9857	30.0585	72.2436	51.135	29.5592	43.3447	35.7012	63.1427	52.8068	47.1004	40.9298	65.2455	69.4764	86.2576
HDGR3_HUMAN	1	1	60.21	0.00174949	0.000744994	2.75367	0.973308	P3	P6	24231	Hepatoma-derived growth factor-related protein 3 OS=Homo sapiens GN=HDGFL3 PE=1 SV=1	72.9521	138.466	120.874	127.374	152.328	220.078	156.709	175.711	39.2714	69.382	83.5096	63.7956	33.8325	83.9365	86.1953	78.0986	94.9969	70.2694	69.8494	121.96	54.7267	250.305	96.0926	226.49	109.17	138.308	137.504	152.462	45.3498	64.8019	82.4863	56.0477	36.8994	46.8009	56.2577	68.4489	79.6651	84.029
HSP7C_HUMAN;HSP72_HUMAN	3	1	226.04	0.00172971	0.000744994	9.40237	0.973629	P6	P3	73936	Heat shock cognate 71 kDa protein OS=Homo sapiens GN=HSPA8 PE=1 SV=1	5.9583	18.1803	6.64295	9.96456	10.5735	0	0	4.1164	7.63787	39.4072	51.5538	39.5214	21.3116	18.6249	13.6289	21.1657	42.3562	19.4817	21.1651	45.7664	4.46975	32.8644	5.28101	17.7185	7.57781	0	0	3.57173	8.82007	36.8058	50.9221	34.7216	23.2434	10.3848	8.89526	18.5505	35.5202	23.2965
RU2A_HUMAN	1	1	78.59	0.00171659	0.000744994	6.45497	0.973842	P6	P3	29631	U2 small nuclear ribonucleoprotein A' OS=Homo sapiens GN=SNRPA1 PE=1 SV=2	28.8903	82.5871	78.1944	55.4093	32.2414	25.7199	5.29574	8.63731	52.4961	128.62	165.528	117.432	120.457	59.8586	63.2518	73.9762	44.8386	142.911	110.005	42.7725	21.6728	149.293	62.163	98.5263	23.1067	16.1637	4.64675	7.49443	60.6215	120.129	163.5	103.17	131.376	33.3757	41.2831	64.8359	37.602	170.895
RM53_HUMAN	1	1	28.65	0.00182643	0.000768917	14.6717	0.972064	P12	P3	12379	39S ribosomal protein L53, mitochondrial OS=Homo sapiens GN=MRPL53 PE=1 SV=1	3.32678	38.1218	5.43522	24.7478	2.11305	4.21852	0	7.69434	18.6689	6.40728	17.9329	21.0316	33.1661	41.1511	23.4759	53.4093	25.3287	25.317	57.4169	97.721	2.49566	68.9127	4.32088	44.0055	1.51437	2.65112	0	6.67624	21.5585	5.98431	17.7132	18.4774	36.1725	22.9448	15.3222	46.8101	21.2408	30.2744
SP4_HUMAN	1	1	24.44	0.00197545	0.00082231	14.2405	0.969678	P12	P3	83336	Transcription factor Sp4 OS=Homo sapiens GN=SP4 PE=1 SV=2	0.465306	13.0209	3.71509	13.336	0	2.27135	1.73113	2.33269	12.4572	14.8349	14.0078	3.86462	21.2344	18.6455	8.83319	9.32646	24.1517	18.7721	17.353	29.9392	0.34906	23.5378	2.95342	23.7135	0	1.42743	1.51898	2.02403	14.3853	13.8556	13.8362	3.39526	23.1592	10.3962	5.76522	8.1741	20.2538	22.4479
LAP2B_HUMAN	3	3	131.52	0.00231104	0.000951313	4.41803	0.964413	P9	P3	52768	Lamina-associated polypeptide 2, isoforms beta/gamma OS=Homo sapiens GN=TMPO PE=1 SV=2	68.05	161.048	80.3475	152.914	24.3394	15.6391	6.41173	77.3353	119.81	89.4741	172.998	133.101	108.681	96.4398	166.722	174.78	52.6358	95.9781	208.003	114.626	51.0493	291.126	63.8746	271.906	17.4435	9.82837	5.62598	67.1024	138.355	83.5676	170.878	116.936	118.533	53.7724	108.816	153.184	44.1408	114.772
COXM1_HUMAN	2	2	66.05	0.00264564	0.00107708	9.82553	0.959312	P9	P6	13378	COX assembly mitochondrial protein homolog OS=Homo sapiens GN=CMC1 PE=1 SV=1	3.48943	19.161	16.1614	21.8715	19.7585	49.118	31.2777	94.5273	0	7.04106	7.35708	29.6606	91.4121	75.7225	125.228	140.539	34.3641	48.8226	61.2716	63.4134	2.61768	34.6373	12.848	38.891	14.1604	30.8682	27.4447	82.0196	0	6.57626	7.26692	26.0584	99.6983	42.2209	81.7332	123.174	28.818	58.3826
H12_HUMAN	7	1	681.84	0.00275033	0.00110753	1.4858	0.957747	P3	P9	24713	Histone H1.2 OS=Homo sapiens GN=HIST1H1C PE=1 SV=2	2159.9	3018.65	2760.43	2276.36	2697.13	2841.89	2490.74	2676.27	3033.38	2477.47	1993.07	2418.1	1851.82	1579.41	1833.1	1941.21	2234.41	2215.54	1591.48	1747.96	1620.3	5456.82	2194.48	4047.72	1932.97	1785.98	2185.5	2322.15	3502.89	2313.92	1968.65	2124.43	2019.68	880.639	1196.43	1701.36	1873.79	2649.37
RL7_HUMAN	1	1	42.93	0.00290241	0.00115621	2.51662	0.955497	P6	P3	31168	60S ribosomal protein L7 OS=Homo sapiens GN=RPL7 PE=1 SV=1	25.6125	35.967	53.1694	24.4481	24.9874	35.193	27.8247	22.6679	51.5328	49.7445	82.5061	94.7378	70.8613	66.5558	58.2596	40.5264	65.7377	33.4144	46.0905	65.354	19.2138	65.0174	42.2686	43.4725	17.9079	22.117	24.4148	19.6685	59.5091	46.4608	81.4951	83.2321	77.2847	37.1098	38.0247	35.519	55.1281	39.9574
HP1B3_HUMAN	2	2	135.45	0.00306349	0.00120537	8.83189	0.953146	P3	P12	65651	Heterochromatin protein 1-binding protein 3 OS=Homo sapiens GN=HP1BP3 PE=1 SV=1	10.2914	139.379	64.2433	58.2422	217.073	261.648	140.788	149.641	9.15798	26.3895	61.5711	19.3885	7.98042	22.6428	20.1536	58.7999	24.9781	13.3015	20.9402	27.8679	7.72037	251.956	51.0721	103.564	155.571	164.432	123.534	129.84	10.5755	24.6474	60.8166	17.0338	8.70383	12.6251	13.1538	51.5347	20.9468	15.9061
KI67_HUMAN	1	1	31.76	0.0030909	0.00120537	Infinity	0.952749	P0	P3	379484	Proliferation marker protein Ki-67 OS=Homo sapiens GN=MKI67 PE=1 SV=2	15.3572	6.47518	12.7072	0	0	0	0	0	0	13.4006	7.89379	8.57079	0	0	0	0	0	0	0	0	11.5206	11.7052	10.1019	0	0	0	0	0	0	12.516	7.79706	7.52988	0	0	0	0	0	0
MRT4_HUMAN	1	1	32.54	0.00321479	0.00124063	37.8231	0.950967	P12	P3	29000	mRNA turnover protein 4 homolog OS=Homo sapiens GN=MRTO4 PE=1 SV=2	4.97597	2.118	1.69797	1.06555	0	1.64138	0	0	0	15.8565	10.6691	10.3561	3.61175	9.59486	1.3129	2.26601	16.9102	19.7536	10.3658	15.0526	3.73284	3.8287	1.34985	1.89471	0	1.03152	0	0	0	14.8098	10.5383	9.09839	3.93915	5.34985	0.856903	1.98602	14.181	23.6215
RL27_HUMAN	1	1	51.82	0.00326552	0.00124721	4.89106	0.950243	P12	P3	17132	60S ribosomal protein L27 OS=Homo sapiens GN=RPL27 PE=1 SV=2	3.74504	12.6939	7.18648	18.5896	8.561	10.9508	0.771556	6.01881	18.9824	25.0123	37.9258	43.657	19.4029	26.0712	23.2948	30.5402	22.3827	16.6823	38.7182	50.8623	2.80943	22.9468	5.7131	33.0552	6.13547	6.882	0.677002	5.22241	21.9205	23.3612	37.4611	38.3549	21.1617	14.5366	15.204	26.7667	18.7703	19.9489
HNRPC_HUMAN	9	8	573.26	0.00357043	0.00134975	2.45166	0.945952	P6	P3	33650	Heterogeneous nuclear ribonucleoproteins C1/C2 OS=Homo sapiens GN=HNRNPC PE=1 SV=4	4270.09	6351.77	5659.31	5264.53	3794.97	3723.14	1652.77	1504.78	4332.6	6287.72	8714.89	6837.9	4461.83	7200.97	6328.45	4673	5887.86	4527.77	6152.76	4137.98	3203.31	11482.1	4499.03	9361.17	2719.77	2339.8	1450.23	1305.67	5003.21	5872.65	8608.1	6007.45	4866.29	4015.08	4130.44	4095.61	4937.6	5414.36
ZIC1_HUMAN	1	1	59.39	0.00362041	0.00135482	14.7981	0.945259	P0	P9	49623	Zinc finger protein ZIC 1 OS=Homo sapiens GN=ZIC1 PE=1 SV=2	3.73864	127.303	34.6575	91.3169	35.8539	54.9064	73.4628	77.4403	16.3428	14.0763	24.0133	18.4164	0.141684	5.14476	5.01239	7.06929	5.58482	0	6.30592	7.3276	2.80463	230.125	27.552	162.376	25.6957	34.5059	64.4599	67.1936	18.8723	13.1471	23.7191	16.1798	0.154528	2.86859	3.27148	6.19582	4.68347	0
NONO_HUMAN	9	8	596.38	0.00396971	0.00145612	3.03314	0.940492	P6	P3	55766	Non-POU domain-containing octamer-binding protein OS=Homo sapiens GN=NONO PE=1 SV=4	1564.37	1451.45	1450.67	1468.83	1202.12	881.507	312.353	674.857	1342.81	2497.44	3397.35	2076.68	1373.93	1702.99	933.306	1105.46	1340.6	2623.33	2346.43	1477.59	1173.55	2623.79	1153.25	2611.81	861.533	553.982	274.074	585.561	1550.65	2332.58	3355.72	1824.47	1498.48	949.543	609.148	968.87	1124.23	3137.01
RL13_HUMAN	4	4	185.81	0.00393849	0.00145612	2.05468	0.940913	P6	P3	25703	60S ribosomal protein L13 OS=Homo sapiens GN=RPL13 PE=1 SV=4	565.291	352.988	590.503	361.97	514.486	616.745	426.928	250.964	916.581	892.52	1055.34	852.718	598.028	1073.26	962.787	703.643	896.682	468.747	768.557	696.007	424.066	638.095	469.438	643.639	368.72	387.593	374.608	217.757	1058.45	833.602	1042.41	749.157	652.238	598.423	628.39	616.702	751.964	560.533
SNW1_HUMAN	3	3	157.22	0.00496674	0.0017908	2.21965	0.927573	P6	P3	64482	SNW domain-containing protein 1 OS=Homo sapiens GN=SNW1 PE=1 SV=1	64.042	50.3228	78.7897	66.6031	30.1839	69.0046	36.5146	63.0858	90.1322	117.046	111.538	122.526	100.67	61.7013	105.133	57.8541	78.9656	81.7981	96.5733	67.1568	48.0426	90.9684	62.6362	118.431	21.6321	43.3659	32.0398	54.7384	104.083	109.319	110.171	107.646	109.795	34.4031	68.6177	50.7057	66.2211	97.8151
RL1D1_HUMAN	3	3	171.3	0.00497881	0.0017908	3.58587	0.927423	P12	P3	59365	Ribosomal L1 domain-containing protein 1 OS=Homo sapiens GN=RSL1D1 PE=1 SV=3	196.568	315.211	397.654	215.36	225.468	237.249	112.757	127.761	196.864	568.263	521.506	425.678	417.688	652.911	423.059	526.713	978.319	275.433	484.442	783.513	147.46	569.807	316.127	382.943	161.588	149.099	98.9385	110.856	227.335	530.751	515.116	373.98	455.551	364.047	276.121	461.634	820.425	329.366
RL32_HUMAN	1	1	37.23	0.0051021	0.00180069	103.331	0.925892	P6	P0	16914	60S ribosomal protein L32 OS=Homo sapiens GN=RPL32 PE=1 SV=2	0.766181	1.05551	0	2.93333	0	0	9.67704	10.8269	332.544	106.937	1.88862	49.9709	136.559	14.9545	108.81	18.6443	8.70589	84.5771	24.5238	132.756	0.574768	1.90805	0	5.21591	0	0	8.49112	9.39427	384.015	99.8777	1.86548	43.902	148.937	8.33826	71.0182	16.3406	7.30082	101.138
CBX3_HUMAN	1	1	70.73	0.00510352	0.00180069	63.1152	0.925874	P0	P3	22255	Chromobox protein homolog 3 OS=Homo sapiens GN=CBX3 PE=1 SV=4	6.89461	39.9295	18.6845	34.0768	1.57784	0	0	0	0	2.80602	14.6946	8.79174	0	1.4572	1.78819	9.07906	2.63433	0	3.83011	2.10871	5.17215	72.1805	14.8538	60.5939	1.1308	0	0	0	0	2.62079	14.5145	7.724	0	0.8125	1.16711	7.95727	2.20917	0
EBP2_HUMAN	2	2	102.6	0.00540438	0.00188886	3.55439	0.922195	P9	P3	37352	Probable rRNA-processing protein EBP2 OS=Homo sapiens GN=EBNA1BP2 PE=1 SV=2	68.2943	48.5669	174.724	31.3078	66.3544	67.8143	99.5433	24.4465	82.7246	134.549	206.277	149.511	115.208	267.281	290.701	244.407	262.232	134.248	185.694	193.643	51.2325	87.7942	138.902	55.6701	47.5546	42.6178	87.3443	21.2118	95.5287	125.667	203.749	131.353	125.651	149.029	189.734	214.209	219.909	160.536
HNRPK_HUMAN	2	2	83.02	0.00554691	0.00192055	8.55296	0.920478	P12	P3	52233	Heterogeneous nuclear ribonucleoprotein K OS=Homo sapiens GN=HNRNPK PE=1 SV=1	30.1547	123.155	40.8769	89.8204	11.9597	29.1672	5.0582	5.01533	14.7295	78.8215	172.702	68.3126	46.5475	71.0505	63.5968	115.862	32.6769	174.502	117.058	113.679	22.6212	222.628	32.4963	159.715	8.57127	18.3301	4.43832	4.35171	17.0093	73.6183	170.586	60.0161	50.7669	39.616	41.5082	101.546	27.4031	208.672
KAD2_HUMAN	1	1	84.84	0.00616361	0.00211432	3.13581	0.913239	P0	P3	27581	Adenylate kinase 2, mitochondrial OS=Homo sapiens GN=AK2 PE=1 SV=2	31.8813	59.8557	72.3276	33.2	18.4741	6.4772	14.2214	23.7344	12.4652	21.7832	21.8765	16.6448	36.191	33.4654	16.229	31.7654	37.4205	35.8035	21.6745	61.6034	23.9165	108.201	57.4989	59.0347	13.24	4.07059	12.4786	20.5939	14.3945	20.3452	21.6084	14.6233	39.4716	18.6595	10.5923	27.8405	31.3811	42.8143
HMGN2_HUMAN	2	2	124.95	0.00677179	0.00230163	2.04573	0.906378	P6	P9	10676	Non-histone chromosomal protein HMG-17 OS=Homo sapiens GN=HMGN2 PE=1 SV=3	2944.59	3524.51	3348.61	3439.93	4203.48	3337.12	1852.45	1714.97	4605.93	5004.54	4452.8	4160.61	1457.88	2025.26	2572.01	2853.08	1871.28	2562.88	2999.4	2032.58	2208.95	6371.25	2662.07	6116.73	3012.54	2097.21	1625.43	1488.05	5318.84	4674.18	4398.24	3655.31	1590.03	1129.23	1678.7	2500.56	1569.27	3064.72
RS27_HUMAN	2	2	139.53	0.00685695	0.00230939	2.62711	0.905438	P6	P3	10071	40S ribosomal protein S27 OS=Homo sapiens GN=RPS27 PE=1 SV=3	1068.18	1893.47	1466.98	1376.41	1326.57	1516.72	679.311	1003.27	1646.59	2768.26	4804.47	2670.64	1473.58	2789.92	2908.72	2334.09	2619.52	1498.81	2346.98	3255.83	801.319	3422.82	1166.22	2447.47	950.719	953.183	596.062	870.517	1901.45	2585.52	4745.6	2346.3	1607.15	1555.59	1898.46	2045.7	2196.74	1792.3
QCR7_HUMAN	1	1	54.44	0.00722185	0.00241038	2.72083	0.901465	P9	P0	14306	Cytochrome b-c1 complex subunit 7 OS=Homo sapiens GN=UQCRB PE=1 SV=2	71.0122	159.386	139.422	192.443	149.476	245.619	161.651	387.498	185.216	189.026	235.699	232.32	233.555	407.02	326.531	562.717	227.585	313.634	395.142	500.206	53.2715	288.121	110.838	342.194	107.126	154.359	141.841	336.225	213.884	176.548	232.811	204.105	254.727	226.944	213.12	493.188	190.855	375.047
TFAM_HUMAN	2	2	67.9	0.00748538	0.00247603	4.36214	0.898649	P12	P3	30871	Transcription factor A, mitochondrial OS=Homo sapiens GN=TFAM PE=1 SV=1	45.4918	59.3666	22.5237	57.6542	10.8739	31.5018	26.691	90.6789	93.3892	26.4402	56.8311	4.35134	182.093	141.027	149.674	157.126	152.748	157.011	106.263	280.811	34.1267	107.317	17.9059	102.518	7.79305	19.7973	23.42	78.6804	107.844	24.6948	56.1347	3.82288	198.599	78.6329	97.689	137.712	128.095	187.756
ALBU_BOVIN;ALBU_HUMAN	10	10	611.28	0.00762865	0.00250109	2.16901	0.897137	P3	P0	69248	Serum albumin OS=Bos taurus GN=ALB PE=1 SV=4^Asp|P02769	2811.75	1589.04	3462.67	1900.67	4294.1	6425.77	5366.18	5092.45	2699.47	3150	3325.85	4144.71	2880.55	5491.03	5548.12	3956.68	3299.16	2394.68	4291.86	4182.28	2109.3	2872.51	2752.75	3379.69	3077.48	4038.27	4708.56	4418.62	3117.3	2942.06	3285.1	3641.34	3141.67	3061.66	3621.14	3467.8	2766.7	2863.58
HNRPM_HUMAN	2	2	116.22	0.00806666	0.00262149	9.0668	0.892588	P12	P3	79761	Heterogeneous nuclear ribonucleoprotein M OS=Homo sapiens GN=HNRNPM PE=1 SV=3	33.5216	80.9349	25.3441	58.6395	9.61462	9.88757	4.20214	33.7832	8.02552	55.8861	96.1052	51.4947	25.8394	92.3876	173.227	150.813	49.6809	210.73	134.361	126.456	25.147	146.306	20.148	104.27	6.89057	6.21383	3.68717	29.3131	9.26771	52.1969	94.9276	45.2407	28.1816	51.513	113.061	132.179	41.6628	251.993
RL31_HUMAN	3	3	154.45	0.00823246	0.00265211	1.77981	0.890896	P12	P3	15406	60S ribosomal protein L31 OS=Homo sapiens GN=RPL31 PE=1 SV=1	397.113	378.122	533.338	364.07	497.844	561.01	273.146	229.561	609.238	637.632	662.001	733.567	515.524	860.928	669.041	470.323	611.596	597.673	842.841	727.177	297.903	683.531	423.993	647.373	356.793	352.566	239.672	199.186	703.536	595.54	653.889	644.477	562.255	480.032	436.668	412.21	512.888	714.704
TIM44_HUMAN	1	1	30.42	0.00834943	0.0026666	38.1795	0.889711	P12	P3	53677	Mitochondrial import inner membrane translocase subunit TIM44 OS=Homo sapiens GN=TIMM44 PE=1 SV=2	0	1.73335	2.37766	2.35428	1.23863	0	0	0	0	3.21361	1.65846	0.703895	0	0	0.925238	5.18159	1.72514	18.2774	13.0878	14.1998	0	3.13338	1.89019	4.18628	0.887695	0	0	0	0	3.00147	1.63814	0.618408	0	0	0.603882	4.54136	1.44672	21.8564
SOX1_HUMAN	1	1	62.24	0.00849323	0.00268934	Infinity	0.888265	P12	P6	39951	Transcription factor SOX-1 OS=Homo sapiens GN=SOX1 PE=1 SV=2	0	14.3644	0	5.76285	0	0	1.3866	3.74266	0	0	0	0	0	2.43337	4.56606	17.6642	5.59267	12.8361	25.4627	56.7657	0	25.9664	0	10.2473	0	0	1.21667	3.24744	0	0	0	0	0	1.35679	2.98016	15.4817	4.69005	15.3496
H10_HUMAN	2	2	147.75	0.00868857	0.00272788	2.65663	0.886318	P3	P12	24044	Histone H1.0 OS=Homo sapiens GN=H1F0 PE=1 SV=3	56.4053	221.174	130.36	163.817	238.022	336.543	259.493	237.719	232.18	145.781	234.126	194.535	97.6532	176.554	164.207	192.407	141.576	75.325	89.5533	96.9793	42.3137	399.816	103.634	291.292	170.585	211.5	227.692	206.264	268.117	136.158	231.257	170.909	106.505	98.4418	107.174	168.633	118.727	90.0745
PABP2_HUMAN	2	2	71.41	0.00929521	0.00289382	1.82779	0.880401	P6	P3	33345	Polyadenylate-binding protein 2 OS=Homo sapiens GN=PABPN1 PE=1 SV=3	45.6068	72.8902	56.6455	64.2326	36.5803	48.7554	25.1027	26.988	59.5192	64.9585	53.7915	72.9167	53.0346	48.8915	44.7243	33.2126	46.6519	35.734	48.4166	22.5981	34.213	131.764	45.032	114.216	26.2163	30.6403	22.0263	23.417	68.7316	60.6704	53.1324	64.0611	57.8421	27.2607	29.1905	29.1089	39.1226	42.7311
PDIP3_HUMAN	1	1	26.68	0.00941787	0.00290757	15.0707	0.879226	P6	P3	48246	Polymerase delta-interacting protein 3 OS=Homo sapiens GN=POLDIP3 PE=1 SV=2	0	14.9495	5.96681	10.8876	1.07843	0.610667	0.916204	1.52648	6.49574	20.3035	23.2591	12.2105	2.20715	6.4664	2.22079	0.772165	14.1702	19.334	10.6462	3.0239	0	27.0242	4.74349	19.3598	0.772888	0.383773	0.803924	1.3245	7.50115	18.9632	22.9741	10.7276	2.40723	3.6055	1.44946	0.676758	11.8833	23.1198
DREB_HUMAN	1	1	52.59	0.0098491	0.00301558	365.002	0.875156	P12	P9	72674	Drebrin OS=Homo sapiens GN=DBN1 PE=1 SV=4	0	3.77093	0	8.71166	0	0	0	0.404215	0	1.18247	1.55869	6.44856	0	0	0.121018	0	1.95526	3.56781	11.6951	26.9537	0	6.81671	0	15.4907	0	0	0	0.35073	0	1.10442	1.53959	5.66539	0	0	0.078986	0	1.63969	4.26643
RS16_HUMAN	1	1	99.81	0.0102639	0.00311681	5.57631	0.871323	P6	P0	17387	40S ribosomal protein S16 OS=Homo sapiens GN=RPS16 PE=1 SV=2	5.95605	15.6789	3.5799	2.20913	11.8631	16.1868	2.79761	17.6235	10.2683	44.5354	63.2376	34.8835	7.5576	22.3792	14.4921	6.19092	20.2545	34.9892	27.0059	56.0238	4.46807	28.3428	2.84595	3.92818	8.50198	10.1726	2.45477	15.2916	11.8576	41.5955	62.4627	30.6469	8.24267	12.4781	9.45866	5.42598	16.9855	41.8404
RS6_HUMAN	7	7	378.74	0.0107576	0.00324018	1.67968	0.866858	P12	P0	30736	40S ribosomal protein S6 OS=Homo sapiens GN=RPS6 PE=1 SV=1	1006.52	1111.53	942.791	951.532	1048.71	1408.83	896.418	1215.44	1056.06	1818.32	2205.01	1545.34	1040.39	1823.24	1727.15	1696.17	1681.8	1495.54	1595.63	1966.54	755.066	2009.31	749.5	1691.97	751.589	885.375	786.562	1054.62	1219.52	1698.28	2177.99	1357.66	1134.69	1016.59	1127.27	1486.59	1410.37	1788.38
HMGN1_HUMAN	2	2	155.36	0.0114728	0.00342775	2.20726	0.860571	P6	P12	11885	Non-histone chromosomal protein HMG-14 OS=Homo sapiens GN=HMGN1 PE=1 SV=3	4243.4	6159.91	4519.84	4630.81	7398.96	6418.59	2946.19	3174.46	8954.96	8195.2	7393.63	6538.41	2885.32	3855.18	5951.27	4268.16	3396.54	3583.25	4028.56	3073.48	3183.28	11135.3	3593.18	8234.3	5302.66	4033.76	2585.13	2754.42	10341	7654.21	7303.03	5744.33	3146.87	2149.55	3884.26	3740.8	2848.37	4284.89
ICT1_HUMAN	1	1	56.17	0.0133238	0.00394891	1.59722	0.845192	P12	P0	24568	Peptidyl-tRNA hydrolase ICT1, mitochondrial OS=Homo sapiens GN=MRPL58 PE=1 SV=1	61.663	123.66	106.678	90.9798	120.86	108.976	88.9393	78.1612	111.975	124.433	147.273	93.4639	123.822	187.269	137.712	142.815	179.353	122.628	148.579	161.145	46.2579	223.54	84.807	161.776	86.6178	68.4859	78.0398	67.819	129.306	116.219	145.468	82.1129	135.047	104.417	89.8813	125.169	150.406	146.64
GRP75_HUMAN	10	10	700.74	0.0139235	0.00409391	2.66796	0.840457	P12	P3	76604	Stress-70 protein, mitochondrial OS=Homo sapiens GN=HSPA9 PE=1 SV=2	1078.24	2139.19	2249.26	1726.84	1536.61	1356.61	772.116	782.036	888.516	2877.54	2301.98	1506.29	1878.36	2742.18	2037.43	2034.1	3305.81	2323.12	2356.18	3880.31	808.864	3867.02	1788.12	3070.6	1101.25	852.562	677.494	678.558	1026.04	2687.59	2273.77	1323.36	2048.63	1528.97	1329.78	1782.77	2772.28	2778.01
HMGA1_HUMAN	8	8	382.36	0.0143981	0.00420012	1.80652	0.83679	P6	P3	12622	High mobility group protein HMG-I/HMG-Y OS=Homo sapiens GN=HMGA1 PE=1 SV=3	48296.8	56213.3	57647.6	48430.1	43161.4	51104.4	22712.3	22501.2	70684.8	61237.5	63293.4	56755.8	34876.4	56108.8	57855.5	53171.4	58442.5	60260.3	65088.4	44450.7	36231	101617	45828.7	86116.3	30932.8	32116.5	19928.9	19523.9	81625.4	57195	62517.8	49862.9	38037.8	31284.8	37761	46601.6	49010.2	72059.9
RL18A_HUMAN	1	1	28.29	0.0151266	0.00437816	2.55289	0.83129	P9	P3	21757	60S ribosomal protein L18a OS=Homo sapiens GN=RPL18A PE=1 SV=2	157.243	184.973	159.79	241.911	204.026	194.88	65.6722	70.0144	154.516	269.361	271.756	233.651	219.905	256.766	395.637	492.447	330.426	194.597	513.471	273.798	117.96	334.375	127.03	430.156	146.22	122.472	57.6241	60.7502	178.432	251.58	268.426	205.275	239.839	143.166	258.223	431.601	277.098	232.701
CC137_HUMAN	1	1	27.13	0.0153189	0.00439943	7.48672	0.829863	P12	P3	35228	Coiled-coil domain-containing protein 137 OS=Homo sapiens GN=CCDC137 PE=1 SV=1	1.11295	8.43618	3.6647	12.2225	0.699515	4.10006	2.43816	8.08805	11.3361	10.7323	12.0678	16.7426	6.85425	15.7226	19.8291	22.3874	5.06937	23.5942	49.3614	36.715	0.834902	15.2501	2.91336	21.7336	0.501326	2.57668	2.13936	7.01786	13.0907	10.0238	11.9199	14.7092	7.47556	8.76652	12.942	19.6213	4.25121	28.2143
RS8_HUMAN	5	5	244.7	0.0159656	0.0045499	1.88128	0.825138	P12	P3	25983	40S ribosomal protein S8 OS=Homo sapiens GN=RPS8 PE=1 SV=2	688.955	1021.61	710.958	914.96	787.448	1032.61	538.178	693.516	1028.75	1369.61	1827.29	1490.52	828.41	1644.93	1255.69	1101.71	1505.48	783.962	1547.55	1904.21	516.835	1846.76	565.197	1626.94	564.345	648.941	472.224	601.751	1187.98	1279.2	1804.9	1309.5	903.503	917.173	819.563	965.586	1262.5	937.47
RRP36_HUMAN	1	1	45.41	0.0170357	0.00481779	Infinity	0.817555	P12	P3	31430	Ribosomal RNA processing protein 36 homolog OS=Homo sapiens GN=RRP36 PE=1 SV=1	0	0	0.540522	0.0677326	0	0	0	0	0	0	1.81521	0.00434921	0.869567	1.24342	0.67415	0	3.51979	4.16779	4.11786	0.00287769	0	0	0.429704	0.120439	0	0	0	0	0	0	1.79297	0.003821	0.948391	0.693298	0.440002	0	2.95172	4.98389
SLTM_HUMAN	1	1	26.72	0.0181889	0.00510495	28.0484	0.80969	P12	P6	122737	SAFB-like transcription modulator OS=Homo sapiens GN=SLTM PE=1 SV=2	4.2039	1.25413	0	1.16323	0.415367	0	0	0	0	0.278648	0	0	3.98722	0.611146	0.401483	1.83309	0.693845	1.6578	2.02566	3.43833	3.15365	2.26709	0	2.06841	0.297684	0	0	0	0	0.260254	0	0	4.34865	0.340759	0.262039	1.6066	0.581863	1.98242
RT28_HUMAN	1	1	36.99	0.0184098	0.0051281	4.12443	0.808218	P12	P0	21614	28S ribosomal protein S28, mitochondrial OS=Homo sapiens GN=MRPS28 PE=1 SV=1	2.44198	17.6103	3.98393	10.238	6.39854	18.1136	36.3373	16.9011	2.95463	11.5538	17.6643	12.0163	18.4326	24.8776	41.9339	21.9825	18.5395	29.2391	46.2688	47.3139	1.83191	31.8341	3.16714	18.2047	4.58569	11.3835	31.8842	14.6648	3.41195	10.7911	17.4478	10.557	20.1035	13.8711	27.3693	19.2664	15.5474	34.9645
HDAC2_HUMAN	1	1	38.58	0.0199347	0.00551142	Infinity	0.798333	P6	P3	57626	Histone deacetylase 2 OS=Homo sapiens GN=HDAC2 PE=1 SV=2	0	10.3558	5.37994	7.46598	0	0	0	0	1.01775	8.73099	16.3802	4.15199	1.84121	0.461452	0.570276	3.14392	0	3.34121	1.61775	1.03046	0	18.7201	4.27694	13.2757	0	0	0	0	1.17528	8.15464	16.1795	3.64774	2.00811	0.257294	0.372206	2.75546	0	3.99545
RS11_HUMAN	2	2	152.19	0.0202119	0.00554668	2.09012	0.796586	P12	P3	19652	40S ribosomal protein S11 OS=Homo sapiens GN=RPS11 PE=1 SV=3	500.979	667.554	606.196	487.821	382.631	577.82	217.991	312.821	545.366	1038.32	679.084	661.46	458.542	945.314	695.19	630.006	1072.34	512.329	624.406	907.85	375.821	1206.74	481.913	867.421	274.223	363.13	191.276	271.43	629.778	969.78	670.763	581.126	500.107	527.083	453.735	552.163	899.271	612.649
RL5_HUMAN	3	3	134.66	0.0206396	0.0056224	3.04121	0.793919	P6	P3	36358	60S ribosomal protein L5 OS=Homo sapiens GN=RPL5 PE=1 SV=3	164.335	243.935	252.309	224.639	232.601	184.496	84.2233	78.8154	164.065	452.812	857.296	290.143	247.412	495.742	273.285	479.868	488.213	234.989	365.105	527.813	123.28	440.962	200.58	399.443	166.7	115.946	73.9017	68.3867	189.459	422.921	846.791	254.906	269.84	276.413	178.367	420.576	409.419	281.003
MIC19_HUMAN	1	1	60.75	0.0214614	0.00580359	2.94485	0.78889	P12	P6	27425	MICOS complex subunit MIC19 OS=Homo sapiens GN=CHCHD3 PE=1 SV=1	39.1129	103.233	60.6224	90.2344	59.6316	169.851	108.8	235.124	30.7204	40.5154	94.762	107.884	120.833	225.932	201.214	248.813	290.074	89.3175	115.856	311.292	29.3415	186.613	48.1935	160.451	42.7366	106.743	95.4663	204.013	35.4754	37.8409	93.6008	94.7812	131.786	125.974	131.328	218.07	243.258	106.807
RL14_HUMAN	1	1	48.84	0.0225941	0.00606563	2.64432	0.782152	P6	P0	25546	60S ribosomal protein L14 OS=Homo sapiens GN=RPL14 PE=1 SV=4	69.4252	44.1588	120.385	56.4748	76.1279	111.797	82.9555	71.0974	152.56	201.159	124.724	289.585	115.923	116.556	163.716	58.8185	154.949	56.6448	90.9236	71.2863	52.0809	79.8258	95.7039	100.421	54.5591	70.2587	72.7894	61.6899	176.174	187.88	123.195	254.415	126.431	64.9886	106.854	51.551	129.941	67.7366
BIP_HUMAN;GRP78_HUMAN	2	2	99.4	0.0230662	0.00614782	2.61249	0.779406	P12	P0	75762	>sp|P11021|BIP_HUMAN Endoplasmic reticulum chaperone BiP OS=Homo sapiens OX=9606 GN=HSPA5 PE=1 SV=2	76.3019	143.932	78.7502	114.484	240.937	212.489	97.2731	151.471	91.4681	378.497	294.725	299.573	215.504	342.115	325.537	155.283	262.916	200.998	325.042	291.226	57.2396	260.186	62.6048	203.571	172.674	133.538	85.3523	131.428	105.626	353.511	291.114	263.19	235.039	190.755	212.471	136.097	220.484	240.356
AMRP_HUMAN	2	2	52.5	0.0237362	0.00614943	3.13433	0.775571	P3	P9	43402	Alpha-2-macroglobulin receptor-associated protein OS=Homo sapiens GN=LRPAP1 PE=1 SV=1	14.6952	47.0107	48.1513	49.2948	45.2214	60.3572	63.9763	64.4123	26.2477	14.4283	48.2974	27.409	16.343	21.3506	16.6971	20.2558	21.863	16.4547	45.8378	44.8049	11.0239	84.9811	38.2793	87.6538	32.4092	37.9314	56.1361	55.8894	30.3103	13.4759	47.7055	24.0802	17.8245	11.9046	10.8978	17.7531	18.3344	19.6768
RL37_HUMAN	2	2	105.31	0.023463	0.00614943	1.71451	0.777127	P9	P0	11911	60S ribosomal protein L37 OS=Homo sapiens GN=RPL37 PE=1 SV=2	372.344	274.097	449.896	267.398	448.442	557.5	390.494	290.605	561.642	527.577	645.425	460.283	402.185	738.19	684.026	513.734	685.386	402.344	635.419	555.262	279.322	495.485	357.658	475.475	321.388	350.36	342.639	252.153	648.573	492.75	637.516	404.382	438.642	411.596	446.448	450.258	574.769	481.128
TPX2_HUMAN	1	1	28.1	0.0236912	0.00614943	4.2434	0.775827	P6	P3	91203	Targeting protein for Xklp2 OS=Homo sapiens GN=TPX2 PE=1 SV=2	4.9733	17.6372	17.6859	16.4379	8.17823	5.0293	2.5942	0.776331	8.24642	19.177	32.2446	10.6794	4.21353	9.70365	6.52804	4.30047	9.6032	7.66121	4.64063	2.13774	3.73083	31.8828	14.0599	29.2291	5.86115	3.16066	2.27628	0.673608	9.5228	17.9111	31.8495	9.38236	4.59547	5.41051	4.2607	3.76911	8.05331	9.16136
THOC4_HUMAN	6	6	369.24	0.0234907	0.00614943	1.94194	0.776969	P6	P3	27544	THO complex subunit 4 OS=Homo sapiens GN=ALYREF PE=1 SV=3	4632.55	3100.9	5227.19	3023.88	3132.56	4878.86	2275.49	2515.84	5181.53	6216.19	6246.65	7217.85	4757.11	6352.49	6421.34	3708	5095.4	5243.6	5856.72	2935.24	3475.22	5605.5	4155.51	5376.94	2245.04	3066.11	1996.63	2182.95	5983.53	5805.84	6170.1	6341.25	5188.33	3541.99	4191.07	3249.85	4273.04	6270.35
ZN691_HUMAN	1	1	71.09	0.0240844	0.00619631	2.90964	0.773606	P12	P3	36835	Zinc finger protein 691 OS=Homo sapiens GN=ZNF691 PE=1 SV=1	17.2031	52.9315	27.1042	63.3967	13.0488	19.6322	14.6092	27.8019	13.0702	8.11017	28.4062	26.872	17.6551	42.4046	53.1669	45.5284	52.7064	29.6131	68.4989	67.6728	12.9053	95.6842	21.5473	112.729	9.35174	12.3379	12.8189	24.1232	15.0932	7.5748	28.0581	23.6085	19.2554	23.6437	34.7009	39.903	44.2	35.4117
ROA2_HUMAN	1	1	34.76	0.0281546	0.00716495	7.68728	0.751893	P12	P6	38527	Heterogeneous nuclear ribonucleoproteins A2/B1 OS=Homo sapiens GN=HNRNPA2B1 PE=1 SV=2	1.78121	18.5655	15.8453	0.699097	4.71145	6.25991	9.7354	5.99278	0	1.63807	9.52455	3.71623	3.37058	23.7471	13.8522	50.2432	25.004	34.7265	29.0316	25.6158	1.33621	33.5609	12.5967	1.2431	3.37659	3.93403	8.54233	5.19983	0	1.52994	9.40784	3.2649	3.67611	13.2408	9.04104	44.0352	20.9685	41.5263
KNOP1_HUMAN	1	1	24.62	0.0282362	0.00716495	17.3526	0.751479	P0	P3	56095	Lysine-rich nucleolar protein 1 OS=Homo sapiens GN=KNOP1 PE=1 SV=1	84.7974	14.9687	9.52208	10.6231	4.04534	1.968	0.896937	0	6.02064	28.3795	30.7773	11.0722	0	6.36162	14.2004	8.17929	6.11744	1.36616	20.1433	7.85873	63.6127	27.0589	7.56985	18.8895	2.8992	1.23679	0.787018	0	6.95251	26.5061	30.4002	9.72746	0	3.54708	9.26825	7.16867	5.13013	1.63367
NOP56_HUMAN	1	1	40.29	0.0284909	0.00718039	3.89229	0.750194	P9	P3	69706	Nucleolar protein 56 OS=Homo sapiens GN=NOP56 PE=1 SV=4	23.0236	20.0039	26.5512	15.533	25.099	24.7087	4.90891	8.92032	8.60924	57.8738	57.9379	41.6268	60.6931	69.3751	56.304	61.3212	66.3912	16.3457	33.6626	70.19	17.2717	36.161	21.1077	27.62	17.9879	15.5282	4.30732	7.74	9.94178	54.0534	57.2279	36.5713	66.1947	38.6818	36.7484	53.7445	55.6761	19.5464
RS9_HUMAN	1	1	28.97	0.0309015	0.00773531	2.3237	0.738401	P6	P0	23698	40S ribosomal protein S9 OS=Homo sapiens GN=RPS9 PE=1 SV=3	30.4432	54.2088	53.0571	59.8599	28.6875	63.6844	81.8278	70.097	65.9082	127.68	121.201	144.301	144.511	93.8451	68.0897	50.1388	112.797	63.3761	117.349	143.959	22.8376	97.9931	42.1793	106.44	20.5596	40.0224	71.7998	60.8219	76.1095	119.252	119.716	126.776	157.61	52.3257	44.4406	43.9437	94.5926	75.7858
EFTU_HUMAN	1	1	74.02	0.0325344	0.00808939	57.5363	0.730766	P12	P3	51247	Elongation factor Tu, mitochondrial OS=Homo sapiens GN=TUFM PE=1 SV=2	0	0	0	0.704863	0	0	0	0.550045	0	0	0	1.80385	3.1586	0	0	0	1.46138	1.15156	2.82547	26.2092	0	0	0	1.25336	0	0	0	0.477264	0	0	0	1.58478	3.44492	0	0	0	1.22552	1.37704
H31_HUMAN;H31T_HUMAN;H3C_HUMAN	47	22	2709.13	0.0381879	0.00943179	1.23939	0.706242	P0	P12	16179	Histone H3.1 OS=Homo sapiens GN=HIST1H3A PE=1 SV=2	121779	121262	112793	113704	107061	111236	101220	90646.4	93269.7	103508	120379	94866.2	92520.8	114524	89283.5	84495.9	104139	87822.8	96403.2	90480.3	91355	219206	89668	202183	76728.1	69906.1	88815.6	78652.3	107706	96675.6	118904	83344.8	100908	63855.4	58273.4	74055.7	87331.3	105019
NDUS3_HUMAN	1	1	22.87	0.0392899	0.00957629	Infinity	0.701769	P12	P3	30951	NADH dehydrogenase [ubiquinone] iron-sulfur protein 3, mitochondrial OS=Homo sapiens GN=NDUFS3 PE=1 SV=1	0	3.11828	0	7.29378	0	0	0	0	0	0.446791	1.10695	1.34554	1.24625	0	0	6.87989	0.310523	7.62646	30.6959	52.5357	0	5.6369	0	12.9695	0	0	0	0	0	0.417297	1.09338	1.18213	1.35922	0	0	6.02983	0.260406	9.11981
NPM_HUMAN	1	1	111.99	0.0391842	0.00957629	12.7174	0.702194	P9	P3	34460	Nucleophosmin OS=Homo sapiens GN=NPM1 PE=1 SV=2	62.0323	61.5299	19.363	15.6946	10.8752	4.14607	0.903157	8.60612	32.9706	92.8753	114.277	2.16226	17.2268	75.844	50.9578	167.935	63.3542	23.4886	91.1223	32.9418	46.5349	111.227	15.3932	27.9074	7.794	2.60559	0.792475	7.46737	38.0739	86.7443	112.877	1.89966	18.7884	42.2887	33.259	147.185	53.1293	28.0879
RT26_HUMAN	2	2	76.71	0.0395689	0.00958124	2.20446	0.700651	P9	P0	24813	28S ribosomal protein S26, mitochondrial OS=Homo sapiens GN=MRPS26 PE=1 SV=1	110.834	60.0288	129.795	50.9843	264.552	133.096	179.438	133.831	102.616	194.171	118.606	66.8484	160.98	224.865	221.523	167.814	155.581	85.5274	123.179	226.852	83.1451	108.514	103.184	90.658	189.599	83.644	157.448	116.122	118.499	181.353	117.153	58.7297	175.572	125.379	144.583	147.079	130.471	102.275
RL3_HUMAN	1	1	37.86	0.0411807	0.00990679	2.58113	0.694302	P12	P3	49273	60S ribosomal protein L3 OS=Homo sapiens GN=RPL3 PE=1 SV=2	523.254	582.744	282.585	497.514	999.834	502.526	147.815	102.939	567.387	1449.82	1151.76	507.594	585.261	747.868	602.63	523.436	1043.79	1662.01	978.755	840.469	392.531	1053.42	224.649	884.657	716.558	315.812	129.7	89.3187	655.208	1354.11	1137.65	445.947	638.313	416.992	393.323	458.761	875.331	1987.45
RL29_HUMAN	4	4	269.57	0.0441326	0.0105484	1.68913	0.683132	P9	P0	19590	60S ribosomal protein L29 OS=Homo sapiens GN=RPL29 PE=1 SV=2	4600.33	2808.08	4735.36	2199.99	4999.35	5497.85	3559.07	3791.7	7343.79	4690.12	5171.98	3812.85	5060.73	5872.83	7626.78	5668.18	4591.51	3613.76	3585.6	3978.24	3451.04	5076.16	3764.51	3911.93	3582.92	3455.12	3122.91	3289.99	8480.47	4380.51	5108.6	3349.79	5519.47	3274.54	4977.83	4967.83	3850.48	4321.37
G45IP_HUMAN	1	1	31.69	0.0462043	0.0109728	3.1864	0.67562	P9	P3	26209	Growth arrest and DNA damage-inducible proteins-interacting protein 1 OS=Homo sapiens GN=GADD45GIP1 PE=1 SV=1	0	9.07727	2.42531	1.49528	2.42756	0	2.31752	7.17036	8.91403	12.1012	10.8347	5.58917	6.96446	8.16913	9.27706	13.5567	4.1952	6.19091	2.38438	16.388	0	16.409	1.92807	2.65884	1.73978	0	2.03351	6.22159	10.2937	11.3024	10.7019	4.91037	7.59576	4.5549	6.05493	11.8817	3.51813	7.40317
CCD9B_HUMAN	1	1	27.16	0.0469212	0.0110721	1.57951	0.673079	P3	P6	58522	Coiled-coil domain-containing protein 9B OS=Homo sapiens GN=CCDC9B PE=1 SV=1	40.6248	68.1325	74.8437	60.043	64.8985	81.7334	63.9454	51.6857	32.6234	42.5634	52.6885	38.1651	52.5061	71.6588	75.1346	59.3035	81.8006	67.3451	44.0852	65.577	30.4756	123.163	59.4992	106.766	46.5112	51.3653	56.1089	44.8467	37.6729	39.7537	52.0429	33.53	57.2656	39.9551	49.0387	51.9761	68.5985	80.532
DDX21_HUMAN	1	1	38.87	0.0475086	0.0111397	Infinity	0.671019	P12	P0	92445	Nucleolar RNA helicase 2 OS=Homo sapiens GN=DDX21 PE=1 SV=5	0	0	0	0	9.67498	0	0	0	0	22.6595	1.15246	4.69078	7.79986	17.4236	6.54812	17.1863	29.5517	0	29.2016	1.03245	0	0	0	0	6.93383	0	0	0	0	21.1637	1.13834	4.12109	8.5069	9.71497	4.27381	15.0628	24.7822	0
G3BP1_HUMAN	1	1	63.93	0.0510342	0.0118911	3.9415	0.659045	P6	P0	53253	Ras GTPase-activating protein-binding protein 1 OS=Homo sapiens GN=G3BP1 PE=1 SV=1	12.6239	9.77971	6.17212	4.87257	23.8689	18.2094	2.73303	0	38.057	30.228	34.1655	29.386	12.204	23.5084	8.94339	12.67	26.0753	13.3856	24.0288	21.3027	9.47011	17.6788	4.90671	8.66418	17.1063	11.4437	2.3981	0	43.9475	28.2325	33.7468	25.8171	13.3102	13.1077	5.83715	11.1045	21.867	16.0066
NP_ADE05	1	1	25.12	0.0523617	0.0121242	4.84361	0.654699	P6	P3	22371	Pre-histone-like nucleoprotein OS=Human adenovirus C serotype 5 GN=L2 PE=1 SV=1^Asp|P68950	4.7221	10.1883	22.0204	9.24048	5.02473	8.3975	7.96525	3.49568	8.87341	29.8296	30.3253	51.4961	30.1562	17.0632	7.03607	6.30046	19.0284	11.3088	18.7326	7.86861	3.54239	18.4174	17.5058	16.431	3.6011	5.2774	6.98911	3.03313	10.2468	27.8605	29.9537	45.242	32.8898	9.51399	4.59229	5.52199	15.9574	13.5232
RM34_HUMAN	1	1	45.98	0.052874	0.0121668	4.50141	0.653045	P12	P6	10551	39S ribosomal protein L34, mitochondrial OS=Homo sapiens GN=MRPL34 PE=1 SV=1	1.23084	7.95542	0.727857	6.32055	3.53224	3.49108	5.55883	7.46611	6.96087	0.676271	2.72256	4.94591	2.99237	8.77879	10.5454	20.7543	8.91471	7.09432	33.135	19.7528	0.92334	14.381	0.578631	11.2389	2.53147	2.19396	4.8776	6.47821	8.03828	0.631628	2.6892	4.34524	3.26362	4.89483	6.88278	18.1899	7.47594	8.48347
RBM14_HUMAN	1	1	39.88	0.0605455	0.0136772	Infinity	0.629654	P0	P3	70569	RNA-binding protein 14 OS=Homo sapiens GN=RBM14 PE=1 SV=2	0	18.8221	0	9.2282	0	0	0	0	2.7183	0.938869	1.54468	0.627337	2.65197	0.90101	0	1.01503	1.97664	5.10556	5.9917	5.02148	0	34.0247	0	16.4092	0	0	0	0	3.13904	0.876892	1.52575	0.551147	2.89236	0.50238	0	0.889618	1.65762	6.10529
SSBP_HUMAN	2	2	53.68	0.0603776	0.0136772	2.99037	0.63014	P12	P3	17753	Single-stranded DNA-binding protein, mitochondrial OS=Homo sapiens GN=SSBP1 PE=1 SV=1	158.833	111.24	72.037	107.46	43.0962	74.1438	53.1906	31.0063	39.4067	150.896	79.3421	116.899	129.444	121.1	93.7569	55.097	75.4714	125.355	118.929	282.615	119.152	201.088	57.2679	191.08	30.886	46.5956	46.6721	26.9036	45.5061	140.935	78.3698	102.702	141.177	67.522	61.193	48.2893	63.2908	149.901
STRBP_HUMAN	1	1	76.78	0.0603785	0.0136772	14.3409	0.630137	P12	P6	76967	Spermatid perinuclear RNA-binding protein OS=Homo sapiens GN=STRBP PE=1 SV=1	1.44669	30.7656	0.76269	55.212	8.69464	48.7956	17.0763	71.357	0	7.37749	4.75918	8.41429	6.93575	1.88489	3.9973	8.44451	6.85232	84.0821	61.1859	142.599	1.08527	55.6149	0.606323	98.1756	6.23125	30.6655	14.9836	61.9152	0	6.89049	4.70087	7.39239	7.56445	1.05096	2.60895	7.40112	5.7464	100.546
H2AX_HUMAN	6	2	261.2	0.0613329	0.0137711	1.46056	0.627387	P3	P6	15920	Histone H2AX OS=Homo sapiens GN=H2AFX PE=1 SV=2	2994.92	3034	3428.61	3020.77	4037.34	4845.62	3346.92	3753.78	3110.04	3205.6	2985.54	1642.32	2399.94	3316.79	3321.83	2995.06	3220.54	2881.09	2875.16	2822.46	2246.71	5484.55	2725.68	5371.4	2893.47	3045.22	2936.76	3257.08	3591.42	2993.99	2948.96	1442.86	2617.49	1849.36	2168.08	2624.99	2700.77	3445.24
CCD58_HUMAN	1	1	89.56	0.0648597	0.0144753	4.95499	0.617512	P12	P3	17394	Coiled-coil domain-containing protein 58 OS=Homo sapiens GN=CCDC58 PE=1 SV=1	29.5799	22.2047	87.0948	18.9397	2.35526	4.74394	5.58986	23.9397	35.5401	46.9838	17.7839	4.2786	8.87207	21.2913	58.972	51.3952	14.1765	47.8994	52.6972	66.7221	22.19	40.1394	69.2386	33.6778	1.68796	2.98132	4.90482	20.772	41.041	43.8823	17.566	3.75897	9.6763	11.8715	38.4897	45.0449	11.8885	57.2786
H2A2B_HUMAN	13	1	519	0.0707048	0.0156853	1.25733	0.602058	P3	P0	14771	Histone H2A type 2-B OS=Homo sapiens GN=HIST2H2AB PE=1 SV=3	3131.57	3784.11	3465.37	3660.59	4141.87	5282.77	4057.57	4172.79	4877.12	3809.17	3338.27	3322.43	4048.7	4126.01	3781.4	3678.68	4156.38	4701.43	4122.44	4121.26	2349.22	6840.54	2754.9	6509.11	2968.38	3319.95	3560.32	3620.65	5632.01	3557.72	3297.37	2918.92	4415.7	2300.56	2468.03	3224.15	3485.57	5622.03
RRP1_HUMAN	1	1	29.01	0.0738964	0.0161993	3.51307	0.594055	P9	P0	54599	Ribosomal RNA processing protein 1 homolog A OS=Homo sapiens GN=RRP1 PE=1 SV=1	8.84574	10.086	18.9075	7.45165	64.8524	10.054	1.56636	1.71116	5.09257	49.663	35.541	25.4997	24.2873	55.0698	27.2979	52.4551	27.5091	36.8205	37.4219	48.1123	6.63584	18.2325	15.0311	13.2502	46.4782	6.31842	1.3744	1.48474	5.8808	46.3846	35.1055	22.4028	26.4889	30.7055	17.8167	45.9739	23.0694	44.0304
RRS1_HUMAN	2	2	89.58	0.0736467	0.0161993	4.28588	0.594671	P12	P3	43465	Ribosome biogenesis regulatory protein homolog OS=Homo sapiens GN=RRS1 PE=1 SV=2	21.2869	16.3324	24.5945	6.14412	15.7302	17.5511	4.7131	6.02138	20.8641	19.3519	53.7682	21.7569	23.6863	54.9036	56.9887	48.7539	66.5792	4.84109	58.1203	59.106	15.9688	29.524	19.5521	10.9252	11.2735	11.03	4.13551	5.22464	24.0934	18.0744	53.1094	19.1146	25.8334	30.6128	37.1952	42.7299	55.8338	5.78903
PRDX5_HUMAN	1	1	35.82	0.0772246	0.0167309	Infinity	0.586007	P12	P0	22857	Peroxiredoxin-5, mitochondrial OS=Homo sapiens GN=PRDX5 PE=1 SV=4	0	0	0	0	0	0	0	0	0	0	0	0	0	0	0	0	0	0	3.11762	12.7184	0	0	0	0	0	0	0	0	0	0	0	0	0	0	0	0	0	0
HMGN3_HUMAN	4	4	247.89	0.0769351	0.0167309	1.38767	0.586696	P6	P0	11780	High mobility group nucleosome-binding domain-containing protein 3 OS=Homo sapiens GN=HMGN3 PE=1 SV=2	3257.25	3207.16	3107.96	2873.8	4067.98	4227.43	2148.61	2329.59	5094.33	4627.59	3746.63	3802.62	3447.62	3851.31	4497.81	4722.49	3648.25	4522.35	4355.98	3318.67	2443.5	5797.58	2470.76	5110.06	2915.43	2656.72	1885.3	2021.34	5882.84	4322.11	3700.72	3340.79	3760.14	2147.39	2935.62	4138.99	3059.44	5407.88
RL4_HUMAN	3	2	142.57	0.078039	0.016809	1.95755	0.584082	P9	P3	50917	60S ribosomal protein L4 OS=Homo sapiens GN=RPL4 PE=1 SV=5	328.675	162.636	306.051	150.479	325.074	342.684	152.167	100.572	235.724	502.11	388.393	462.913	406.171	661.795	469.165	264.789	523.916	322.248	258.224	381.671	246.563	293.997	243.304	267.575	232.973	215.359	133.519	87.2642	272.21	468.964	383.633	406.693	442.989	369	306.214	232.073	439.36	385.348
OTU6A_HUMAN	1	1	42.26	0.0793551	0.0169937	1.73382	0.581005	P3	P9	34399	OTU domain-containing protein 6A OS=Homo sapiens GN=OTUD6A PE=1 SV=1	53.7037	45.7403	48.1882	56.8964	104.376	99.7814	72.5602	55.9258	55.6558	120.748	65.9026	48.064	38.5244	48.5798	54.8765	49.8747	83.3317	70.6498	47.1458	50.9306	40.2871	82.6846	38.3086	101.171	74.8038	62.7075	63.668	48.5258	64.2702	112.777	65.0951	42.2267	42.0165	27.0869	35.8166	43.7123	69.8825	84.4839
K22E_HUMAN	1	1	86.97	0.0834404	0.0177659	Infinity	0.57172	P3	P0	67410	Keratin, type II cytoskeletal 2 epidermal OS=Homo sapiens GN=KRT2 PE=1 SV=2^Asp|P35908	0	0	0	0	0	1.62798	17.2665	5.10764	0	0	0	1.88876	0	2.624	0	0	0	1.48319	0	0	0	0	0	0	0	1.0231	15.1505	4.43181	0	0	0	1.65938	0	1.46307	0	0	0	1.77362
TRYP_PIG	3	3	192.33	0.0868969	0.0183961	1.49774	0.564157	P9	P0	24394	Trypsin OS=Sus scrofa PE=1 SV=1	1415.58	724.218	1742.2	865.631	1609.49	1868.82	1792.81	1554.36	1443.78	1695.78	1294.1	1827.83	1413.6	1952.1	1946.09	1798.94	1933.29	1191.12	1647.65	1611.21	1061.93	1309.17	1385.01	1539.23	1153.48	1174.46	1573.1	1348.69	1667.25	1583.83	1278.24	1605.84	1541.74	1088.44	1270.17	1576.66	1621.27	1424.35
ACINU_HUMAN	1	1	50.06	0.0876914	0.0184588	21.4838	0.562455	P12	P3	157205	Apoptotic chromatin condensation inducer in the nucleus OS=Homo sapiens GN=ACIN1 PE=1 SV=2	0	9.2455	1.94227	11.386	0	0.681299	0	0.573434	6.61803	4.58636	4.65059	2.90635	1.39578	1.13291	3.63086	0	4.59285	5.15378	0	17.2098	0	16.7131	1.54407	20.246	0	0.428162	0	0.497559	7.64237	4.2836	4.5936	2.55338	1.5223	0.631683	2.36978	0	3.85159	6.16295
ATPB_HUMAN	6	6	505.96	0.0882871	0.0184792	2.11681	0.561187	P12	P0	56525	ATP synthase subunit beta, mitochondrial OS=Homo sapiens GN=ATP5B PE=1 SV=3	2142.44	5231.14	3725.02	4386.69	6521.19	6933.87	3604.41	4511.71	2792.7	10571.3	7369.22	6193.76	6440.48	7551.13	4597.09	6270.91	7400.58	8357.69	6261.05	10760.1	1607.2	9456.32	2961.31	7800.23	4673.58	4357.58	3162.69	3914.73	3224.95	9873.44	7278.92	5441.54	7024.29	4210.32	3000.42	5496.09	6206.18	9994.23
H2A1C_HUMAN;H2A2A_HUMAN;H2A1A_HUMAN;H2AJ_HUMAN	18	1	842.44	0.0960837	0.0199981	1.41109	0.545236	P6	P0	14881	Histone H2A type 1-C OS=Homo sapiens GN=HIST1H2AC PE=1 SV=3	1721.84	1964.24	2032.35	2285.67	3125.87	2349.98	3377.58	2400.34	2454.87	3177.67	2442.97	3219.04	2953.83	1860.76	2731.07	1984.88	2198.67	2053.5	2772.36	3182.22	1291.68	3550.76	1615.68	4064.28	2240.24	1476.85	2963.66	2082.73	2834.84	2967.9	2413.04	2828.09	3221.59	1037.51	1782.5	1739.63	1843.82	2455.6
ENOA_HUMAN	3	2	175.29	0.097263	0.0201305	5.5067	0.54292	P0	P3	47139	Alpha-enolase OS=Homo sapiens GN=ENO1 PE=1 SV=2	53.6191	189.347	93.5818	100.271	38.7503	10.5728	13.4729	16.5288	0.593449	17.5561	90.8344	80.694	95.2953	123.63	49.9882	129.333	82.4644	25.0876	41.56	204.459	40.2236	342.282	74.3956	178.297	27.7714	6.64449	11.8218	14.3418	0.685303	16.3972	89.7214	70.8938	103.933	68.9332	32.6261	113.353	69.1552	30.0001
ROA1_HUMAN	2	2	161.48	0.0983253	0.0202373	2.18955	0.540856	P12	P3	39788	Heterogeneous nuclear ribonucleoprotein A1 OS=Homo sapiens GN=HNRNPA1 PE=1 SV=5	329.921	417.395	459.512	287.86	501.66	545.732	114.752	56.7448	251.825	595.887	798.539	443.152	360.196	625.02	468.747	473.95	702.071	756.99	665.048	544.71	247.498	754.524	365.302	511.86	359.528	342.964	100.689	49.2364	290.803	556.551	788.754	389.332	392.847	348.495	305.941	415.389	588.761	905.217
TIF1B_HUMAN	1	1	52.48	0.10172	0.0207059	7.1971	0.534385	P12	P6	90903	Transcription intermediary factor 1-beta OS=Homo sapiens GN=TRIM28 PE=1 SV=5	2.28095	7.93579	8.15455	5.08861	0	0	21.5187	4.1025	0	1.03385	7.66	6.88968	2.60838	5.11639	5.82934	8.52466	25.2629	5.85254	15.9386	65.1022	1.71111	14.3455	6.4827	9.04834	0	0	18.8816	3.55966	0	0.965607	7.56613	6.05294	2.84482	2.85277	3.80468	7.47137	21.1856	6.99854
YBOX1_HUMAN	1	1	31.46	0.101688	0.0207059	18.9762	0.534445	P6	P9	36855	Nuclease-sensitive element-binding protein 1 OS=Homo sapiens GN=YBX1 PE=1 SV=3	31.1487	98.1424	14.4166	206.023	5.51003	1.39863	5.3266	90.02	43.7382	7.45238	184.497	236.026	0.598685	2.43182	15.1566	6.67107	1.28514	67.4622	168.993	53.3289	23.3669	177.412	11.4609	366.341	3.94891	0.878967	4.67383	78.1087	50.5081	6.96042	182.237	207.361	0.652954	1.35592	9.8924	5.8468	1.07772	80.6721
CENPV_HUMAN	1	1	40.71	0.114039	0.0230867	12.1498	0.512387	P0	P12	31160	Centromere protein V OS=Homo sapiens GN=CENPV PE=1 SV=1	3.58473	6.23965	0.528313	1.38524	10.0492	1.12996	0	0	1.86759	3.10457	1.24362	2.90726	0	1.60667	0.150763	0	0.966102	0	0	0	2.68916	11.2794	0.419998	2.46317	7.20203	0.710122	0	0	2.15666	2.89963	1.22838	2.55418	0	0.895836	0.0983999	0	0.81018	0
SRP09_HUMAN	1	1	54.4	0.116538	0.0234595	1.82305	0.508183	P3	P0	10665	Signal recognition particle 9 kDa protein OS=Homo sapiens GN=SRP9 PE=1 SV=2	28.4882	27.0214	48.7983	41.2367	36.9186	55.8787	85.303	87.2353	64.2191	57.3598	42.3876	96.043	61.0377	44.207	82.1942	28.7706	44.2213	16.3734	46.7789	38.4941	21.3711	48.8465	38.7936	73.3252	26.4587	35.1169	74.8492	75.6925	74.159	53.5733	41.8682	84.3787	66.5706	24.6487	53.6463	25.2158	37.0843	19.5795
RS18_HUMAN	3	3	106.04	0.117149	0.0234595	1.84232	0.507166	P6	P3	18660	40S ribosomal protein S18 OS=Homo sapiens GN=RPS18 PE=1 SV=3	137.018	57.6072	172.965	71.5108	82.0022	156.099	119.281	62.9766	152.457	213.325	271.585	137.071	130.179	338	171.335	133.731	243.473	96.7764	140.818	178.224	102.787	104.137	137.503	127.157	58.7691	98.1004	104.664	54.6437	176.054	199.243	268.257	120.424	141.98	188.46	111.826	117.207	204.178	115.726
ENO1_YEAST	7	6	398.67	0.11778	0.0234595	1.54048	0.506122	P9	P0	46787	Enolase 1 OS=Saccharomyces cerevisiae (strain ATCC 204508 / S288c) GN=ENO1 PE=1 SV=3	5242.64	2986.94	6429.81	3154	5641.33	7662.6	5966.71	5964.54	4420.85	4888.4	4961.22	5942.54	4341.95	7838.82	8305.21	6955.2	5522.12	4129.26	5927.21	6273.41	3932.88	5399.49	5111.56	5608.3	4043.01	4815.55	5235.49	5175.33	5105.11	4565.7	4900.43	5220.83	4735.53	4370.72	5420.62	6095.83	4630.89	4937.82
ACTB_HUMAN;ACTA_HUMAN	2	2	99.52	0.133621	0.0264725	1.98535	0.481432	P6	P9	42830	Actin, cytoplasmic 1 OS=Homo sapiens GN=ACTB PE=1 SV=1	1470.03	2051.22	1107.89	2321.64	1799.45	1735.53	1268.69	1360.51	1037.87	5294.14	2094.64	2026.27	1308.92	1483.21	1247.52	1225.38	1825.63	3481.53	2288.57	2671.72	1102.77	3707.99	880.753	4128.24	1289.62	1090.69	1113.21	1180.49	1198.51	4944.66	2068.97	1780.18	1427.57	827	814.231	1073.98	1530.99	4163.26
BGAL_ECOLI	10	10	692.23	0.134401	0.0264852	1.72801	0.480287	P9	P0	116409	Beta-galactosidase OS=Escherichia coli (strain K12) GN=lacZ PE=1 SV=2	2900.67	1636.23	3797.08	1805.25	3265.71	4843.15	3716.7	3771.57	2331.35	2229.62	2511.86	3387.49	2139.92	5008.49	5942.79	4429.46	3183.14	2124.81	4658.2	4798.49	2176	2957.81	3018.6	3210.01	2340.46	3043.67	3261.22	3272.53	2692.19	2082.44	2481.08	2976.09	2333.9	2792.61	3878.72	3882.16	2669.41	2540.87
H2B1B_HUMAN	8	1	228.77	0.142027	0.0276662	1.42566	0.469391	P3	P12	15118	Histone H2B type 1-B OS=Homo sapiens GN=HIST1H2BB PE=1 SV=2	1746.61	1567.68	1535.68	1376.59	2259.3	1695.84	2348.66	1865.91	2427.73	2026.39	1583.78	2073.75	1659.96	1275.97	1423.96	1788.25	1366.49	1492.72	646.539	2224.74	1310.26	2833.89	1220.84	2447.79	1619.19	1065.75	2060.83	1619.02	2803.5	1892.62	1564.37	1821.9	1810.43	711.45	929.385	1567.3	1145.95	1785.02
ATP5I_HUMAN	1	1	72.6	0.142634	0.0276662	2.21735	0.468547	P6	P0	8377	ATP synthase subunit e, mitochondrial OS=Homo sapiens GN=ATP5I PE=1 SV=2	18.4464	32.9388	39.925	28.5205	25.8264	63.6876	20.4988	83.8207	50.3921	80.8237	56.1864	78.3038	4.45735	25.5505	49.0373	59.6986	75.2347	65.3785	61.0979	56.3428	13.838	59.5435	31.7396	50.7139	18.5092	40.0244	17.9867	72.7297	58.1918	75.4883	55.4979	68.7939	4.8614	14.2463	32.0055	52.3224	63.0923	78.1804
RL38_HUMAN	1	1	102.95	0.142176	0.0276662	3.19733	0.469184	P6	P0	9165	60S ribosomal protein L38 OS=Homo sapiens GN=RPL38 PE=1 SV=2	76.8661	24.3132	65.0348	100.226	96.0135	38.1321	58.7812	99.3888	330.482	291.483	24.8975	205.036	89.894	262.853	274.736	151.66	128.82	177.809	260.788	85.6819	57.6629	43.9509	51.7013	178.218	68.8106	23.9641	51.5776	86.2379	381.635	272.241	24.5924	180.135	98.0426	146.56	179.314	132.921	108.029	212.626
ADH1_YEAST	11	11	611.71	0.148395	0.0286337	1.5125	0.460698	P9	P0	36826	Alcohol dehydrogenase 1 OS=Saccharomyces cerevisiae (strain ATCC 204508 / S288c) GN=ADH1 PE=1 SV=5	16345.7	7676.49	20100	8117.9	18595.4	24651.8	17898.9	15757.9	12931.2	14081.3	13878.1	14467.1	12324.3	24786.3	23602.4	18300.3	16293.4	10057.9	15314.7	16019.3	12262.1	13876.8	15979.1	14434.9	13326.9	15492.4	15705.4	13672.8	14932.7	13151.7	13708	12710.1	13441.5	13820.2	15404.7	16039.2	13663.8	12027.4
ACON_HUMAN	1	1	43.73	0.15158	0.0290967	6.11183	0.456478	P0	P3	88509	Aconitate hydratase, mitochondrial OS=Homo sapiens GN=ACO2 PE=1 SV=2	10.9792	4.37923	8.65474	8.42783	1.19073	0	0.657374	3.4598	0	4.21008	2.08193	0.7495	0	15.324	0	1.23586	0	6.05677	5.40064	14.7601	8.23629	7.91632	6.88034	14.986	0.853367	0	0.576813	3.002	0	3.93216	2.05641	0.658474	0	8.54426	0	1.08316	0	7.24275
RS28_HUMAN	2	2	167.83	0.15281	0.0291817	2.0039	0.45487	P12	P3	8060	40S ribosomal protein S28 OS=Homo sapiens GN=RPS28 PE=1 SV=1	201.194	237.894	261.317	197.921	194.992	216.317	121.098	183.046	175.31	331.046	530.74	265.03	139.585	295.628	460.375	504.171	223.568	272.244	492.671	445.213	150.93	430.041	207.742	351.935	139.746	135.944	106.258	158.825	202.444	309.193	524.236	232.842	152.238	164.835	300.477	441.876	187.486	325.552
RS20_HUMAN	1	1	72.91	0.163381	0.0310403	1.88464	0.441531	P12	P3	14149	40S ribosomal protein S20 OS=Homo sapiens GN=RPS20 PE=1 SV=1	78.7729	46.2231	18.2571	64.8397	35.4935	109.286	27.7972	34.7721	83.7714	131.982	73.1352	68.8042	38.9427	67.063	129.556	27.8305	75.1365	126.656	98.5384	90.4481	59.0933	83.5574	14.514	115.295	25.4374	68.6807	24.3906	30.1712	96.7375	123.27	72.2391	60.4481	42.4728	37.3926	84.5583	24.3918	63.01	151.457
H4_HUMAN	31	31	1778.92	0.16444	0.0310821	1.2076	0.44024	P9	P0	12033	Histone H4 OS=Homo sapiens GN=HIST1H4A PE=1 SV=2	206345	161011	182814	171110	230647	213203	193938	184077	222620	203524	188517	166728	196739	228220	242304	203758	189413	211500	193086	164948	154795	291059	145333	304261	165299	133987	170171	159720	257077	190089	186206	146479	214572	127249	158146	178582	158843	252914
TYY1_HUMAN	1	1	35.75	0.17024	0.032015	2.41158	0.433302	P12	P0	46534	Transcriptional repressor protein YY1 OS=Homo sapiens GN=YY1 PE=1 SV=2	4.05001	46.2302	30.5607	41.0499	50.7955	46.955	21.4311	30.8752	10.7901	40.1135	55.8405	23.3243	28.1223	53.9127	52.5548	50.8343	58.7537	78.784	49.6388	106.773	3.03821	83.5702	24.2951	72.9932	36.404	29.5088	18.8047	26.7899	12.4601	37.4655	55.1563	20.4916	30.6715	30.0604	34.3014	44.5533	49.2713	94.2108
ATP5J_HUMAN	1	1	29.46	0.17217	0.0322144	4.07554	0.431043	P12	P0	13196	ATP synthase-coupling factor 6, mitochondrial OS=Homo sapiens GN=ATP5J PE=1 SV=1	0	20.4852	15.8922	15.0382	15.6999	39.4323	14.5484	54.3608	47.9228	9.87868	45.8424	28.3062	9.90227	16.7224	32.5214	45.2174	20.7165	91.8837	68.447	28.4991	0	37.0311	12.634	26.7402	11.2517	24.7812	12.7655	47.1678	55.3404	9.22656	45.2806	24.8685	10.7999	9.32398	21.226	39.6304	17.373	109.876
RALY_HUMAN	2	2	65.03	0.186945	0.0348032	1.60989	0.414503	P3	P12	33732	RNA-binding protein Raly OS=Homo sapiens GN=RALY PE=1 SV=1	632.509	892.423	692.124	685.068	1330.22	1315.84	598.113	623.357	590.717	855.118	1098.62	856.753	599.974	764.577	646.999	479.884	659.6	698.726	629.488	414.544	474.491	1613.23	550.224	1218.16	953.338	826.935	524.815	540.876	682.148	798.67	1085.16	752.702	654.36	426.309	422.282	420.59	553.145	835.544
PYGM_RABIT;PYGB_HUMAN;PYGL_HUMAN	20	7	1035.71	0.191188	0.0354153	1.48926	0.409982	P3	P0	97228	Glycogen phosphorylase, muscle form OS=Oryctolagus cuniculus GN=PYGM PE=1 SV=3	3613.51	2671.76	4478.79	2997.31	5736.53	5738.86	4712.6	4306.26	3598.37	3803.82	3487.18	4470.79	3367.14	5534.21	5741.38	4282.97	3606.32	2564.99	5825.45	5447.01	2710.76	4829.73	3560.55	5329.68	4111.24	3606.58	4135.07	3736.47	4155.33	3552.72	3444.45	3927.82	3672.36	3085.74	3747.27	3753.77	3024.28	3067.25
HNRPL_HUMAN	1	1	35.24	0.213884	0.0394222	1.58037	0.387335	P9	P3	65773	Heterogeneous nuclear ribonucleoprotein L OS=Homo sapiens GN=HNRNPL PE=1 SV=2	274.279	162.331	145.722	141.349	154.904	162.688	119.546	114.733	128.791	371.729	162.306	189.347	208.449	245.663	250.669	167.382	174.063	210.385	183.803	292.035	205.757	293.445	115.846	251.341	111.016	102.241	104.896	99.552	148.726	347.191	160.317	166.351	227.344	136.976	163.606	146.701	145.971	251.581
CISY_HUMAN	1	1	52.04	0.226804	0.0415968	3.32835	0.375463	P12	P3	53192	Citrate synthase, mitochondrial OS=Homo sapiens GN=CS PE=1 SV=2	3.07089	121.721	45.9382	80.0623	40.079	61.6251	27.7314	48.1044	26.9332	143.473	127.597	98.2638	69.059	47.8702	31.3901	83.9139	81.989	111.905	159.793	237.228	2.3037	220.035	36.5199	142.363	28.7237	38.7282	24.333	41.7393	31.1019	134.002	126.033	86.3298	75.319	26.6912	20.4876	73.5456	68.7566	133.817
QCR1_HUMAN	2	2	117.29	0.246566	0.0449983	3.48492	0.358531	P12	P0	53509	Cytochrome b-c1 complex subunit 1, mitochondrial OS=Homo sapiens GN=UQCRC1 PE=1 SV=3	2.65653	85.8654	11.9369	61.6737	29.4119	71.4447	29.8744	55.8995	6.12538	119.946	74.736	57.5348	65.3246	70.2312	21.6247	114.541	107.325	111.273	60.914	285.507	1.99286	155.219	9.48963	109.665	21.0788	44.8993	26.2133	48.503	7.07347	112.028	73.8202	50.5472	71.2461	39.1591	14.114	100.388	90.0033	133.062
TOM20_HUMAN	1	1	66.13	0.259903	0.0471999	2.55264	0.347845	P12	P0	16960	Mitochondrial import receptor subunit TOM20 homolog OS=Homo sapiens GN=TOMM20 PE=1 SV=1	24.1791	14.9202	23.0716	23.0266	12.5171	27.984	16.5534	51.7999	33.1483	32.2657	33.0495	50.1745	35.423	32.632	38.724	82.517	92.1973	12.6514	29.4901	83.14	18.1385	26.9713	18.3414	40.945	8.97075	17.5865	14.5248	44.9458	38.279	30.1357	32.6445	44.0809	38.634	18.1948	25.2743	72.3213	77.3173	15.1286
TRAP1_HUMAN	1	1	71.81	0.269675	0.0487356	2.81759	0.340356	P6	P9	82581	Heat shock protein 75 kDa, mitochondrial OS=Homo sapiens GN=TRAP1 PE=1 SV=3	52.8009	46.59	34.9858	40.3577	63.947	36.734	11.5479	19.0119	80.7655	58.5472	27.2842	9.19493	22.6956	15.9183	12.3225	11.4545	37.4771	23.5054	13.5683	72.1974	39.6098	84.2207	27.813	71.7623	45.8293	23.0855	10.1327	16.4963	93.2665	54.6823	26.9498	8.07822	24.7529	8.87561	8.04264	10.0392	31.4285	28.1081
CH60_HUMAN	3	3	280.67	0.271565	0.048839	1.7045	0.338939	P12	P0	64042	60 kDa heat shock protein, mitochondrial OS=Homo sapiens GN=HSPD1 PE=1 SV=2	93.2769	288.426	372.222	125.717	282.141	267.272	149.235	304.194	279.358	466.926	256.507	368.902	398.795	373.336	257.486	274.536	287.397	297.849	218.667	695.434	69.9738	521.387	295.909	223.545	202.204	167.967	130.946	263.943	322.598	436.103	253.364	324.1	434.945	208.163	168.055	240.615	241.013	356.171
ATPO_HUMAN	1	1	98.75	0.283125	0.0506719	2.06288	0.330481	P6	P0	24327	ATP synthase subunit O, mitochondrial OS=Homo sapiens GN=ATP5O PE=1 SV=1	60.8643	108.119	114.295	122.379	112.917	123.289	100.749	224.67	94.4853	162.699	298.249	281.387	224.242	138.662	134.04	195.276	145.97	78.9004	44.8824	255.444	45.6588	195.446	90.8623	217.609	80.9248	77.481	88.4021	194.942	109.11	151.959	294.595	247.213	244.569	77.3143	87.4847	171.148	122.411	94.35
SODC_HUMAN	1	1	55.01	0.286656	0.0510572	Infinity	0.327966	P12	P3	16598	Superoxide dismutase [Cu-Zn] OS=Homo sapiens GN=SOD1 PE=1 SV=2	0	9.44209	0	8.54298	0	0	0	0	0	0	4.28446	0	3.23955	0	0.16288	26.904	2.31642	0	13.0617	17.209	0	17.0685	0	15.1907	0	0	0	0	0	0	4.23196	0	3.5332	0	0.106308	23.5798	1.94257	0
LMNB1_HUMAN	2	1	83.88	0.290302	0.0514593	4.28349	0.325402	P3	P0	68609	Lamin-B1 OS=Homo sapiens GN=LMNB1 PE=1 SV=2	2.42778	1.66684	13.0346	4.28286	33.9985	35.902	12.5815	9.23634	0	16.6019	21.2177	17.3224	0	8.607	4.60884	9.02736	6.71438	7.0362	23.2444	6.47686	1.82126	3.01315	10.3622	7.61559	24.3659	22.5626	11.0396	8.0142	0	15.5059	20.9577	15.2186	0	4.79904	3.00809	7.91196	5.63072	8.41397
RT36_HUMAN	1	1	60.22	0.318449	0.0561798	6.22259	0.306635	P12	P0	11963	28S ribosomal protein S36, mitochondrial OS=Homo sapiens GN=MRPS36 PE=1 SV=2	0	9.24393	1.86519	18.5275	1.49229	4.04516	8.87393	67.1411	52.7	18.2479	1.5766	27.9469	13.1094	0.951693	22.8473	26.6391	7.44443	75.0609	38.2927	63.6182	0	16.7102	1.48279	32.9447	1.06949	2.54218	7.78644	58.2572	60.8569	17.0433	1.55728	24.5528	14.2977	0.53064	14.9119	23.3476	6.24295	89.7587
CH10_HUMAN	1	1	37.17	0.324411	0.0569603	1.89174	0.302876	P9	P3	11597	10 kDa heat shock protein, mitochondrial OS=Homo sapiens GN=HSPE1 PE=1 SV=2	697.019	391.939	1067.43	390.824	626.109	324.006	338.611	394.09	538.841	1178.47	360.688	330.645	683.026	1020.66	1032.76	447.004	756.368	756.111	533.082	583.47	522.885	708.507	848.587	694.947	448.717	203.621	297.114	341.945	622.243	1100.68	356.268	290.489	744.941	569.093	674.06	391.773	634.295	904.166
RS4X_HUMAN	1	1	51.83	0.338645	0.0591791	1.75495	0.294177	P12	P0	31148	40S ribosomal protein S4, X isoform OS=Homo sapiens GN=RPS4X PE=1 SV=2	407.606	579.422	417.642	502.352	634.392	767.823	288.908	325.233	452.964	824.464	1094.5	529.674	396.289	1158.03	643.293	613.317	1147.37	410.677	669.164	1119.51	305.775	1047.42	332.017	893.26	454.654	482.538	253.502	282.199	523.074	770.039	1081.09	465.346	432.212	645.69	419.863	537.537	962.191	491.092
H2B1H_HUMAN	19	1	746.87	0.341219	0.059349	2.03787	0.292644	P6	P3	15060	Histone H2B type 1-H OS=Homo sapiens GN=HIST1H2BH PE=1 SV=3	747.65	1051.6	250.175	922.652	741.637	305.467	759.114	344.387	1614.62	932.878	774.898	1060.26	944.463	596.528	684.594	599.182	898.717	1032.01	261.391	825.432	560.867	1900.98	198.884	1640.62	531.514	191.971	666.085	298.819	1864.53	871.297	765.403	931.492	1030.08	332.609	446.819	525.148	753.67	1234.09
TBB2A_HUMAN	1	1	41.35	0.357555	0.0618996	2.02461	0.28318	P3	P6	50771	Tubulin beta-2A chain OS=Homo sapiens GN=TUBB2A PE=1 SV=1	26.2049	153.855	55.1239	35.5152	92.1938	95.9469	102.475	214.569	7.61504	41.1288	97.1105	103.668	51.3869	56.3975	137.167	83.0089	52.2207	50.3738	52.4189	109.615	19.6582	278.124	43.8224	63.1515	66.0731	60.2977	89.9168	186.178	8.7937	38.4138	95.9206	91.0773	56.045	31.4458	89.5261	72.7525	43.7926	60.2376
H2B2F_HUMAN	5	1	185.5	0.364485	0.062806	1.7389	0.279297	P6	P0	15088	Histone H2B type 2-F OS=Homo sapiens GN=HIST2H2BF PE=1 SV=3	707.773	505.363	350.49	419.327	849.272	742.155	658.529	576.294	1461.18	918.536	391.659	676.784	1062.67	404.604	683.834	858.923	490.44	724.163	478.487	649.7	530.952	913.543	278.633	745.629	608.653	466.407	577.827	500.039	1687.34	857.901	386.859	594.589	1159	225.597	446.323	752.796	411.287	865.963
PTBP1_HUMAN	1	1	111.6	0.370576	0.06356	2.65008	0.275946	P6	P9	59091	Polypyrimidine tract-binding protein 1 OS=Homo sapiens GN=PTBP1 PE=1 SV=1	14.5526	226.837	51.3718	134.2	96.1749	162.201	69.6663	72.4773	33.9472	156.514	241.134	121.661	41.4034	64.9305	44.6906	57.7453	100.69	152.065	111.224	163.739	10.917	410.053	40.8395	238.628	68.9263	101.935	61.1287	62.8872	39.2015	146.182	238.18	106.885	45.1565	36.2036	29.1685	50.6104	84.4395	181.841
GLYR1_HUMAN	1	1	33.41	0.384283	0.0656071	2.30799	0.268607	P12	P3	63431	Putative oxidoreductase GLYR1 OS=Homo sapiens GN=GLYR1 PE=1 SV=3	1.16535	28.3376	8.70384	33.7875	22.4465	6.59951	0.682386	17.1362	8.93447	25.3039	7.38662	15.7247	12.7708	19.8275	18.4309	55.0325	13.6602	24.5999	38.7935	31.1096	0.874215	51.2258	6.91938	60.0795	16.0869	4.14746	0.59876	14.8687	10.3174	23.6335	7.29611	13.815	13.9284	11.0553	12.0295	48.2328	11.4556	29.4168
SRSF3_HUMAN;SRSF7_HUMAN	3	3	108.72	0.393375	0.0668513	1.71148	0.263885	P6	P3	19654	Serine/arginine-rich splicing factor 3 OS=Homo sapiens GN=SRSF3 PE=1 SV=1	199.988	316.19	511.839	362.33	312.048	349.908	135.242	255.663	430.246	357.306	792.087	222.314	224.718	515.884	339.422	368.614	411.456	400.395	434.2	363.883	150.026	571.577	406.901	644.28	223.637	219.899	118.668	221.834	496.839	333.719	782.381	195.314	245.088	287.644	221.533	323.069	345.049	478.797
SRSF1_HUMAN	1	1	53.53	0.3961	0.0670071	4.57255	0.262491	P12	P9	28232	Serine/arginine-rich splicing factor 1 OS=Homo sapiens GN=SRSF1 PE=1 SV=2	0	8.72589	5.29741	8.19328	0	5.71815	11.051	6.7686	0.862054	7.55648	32.5987	1.06553	2.7069	3.28758	6.36856	3.9313	6.77559	36.858	17.276	13.5971	0	15.7738	4.21133	14.5689	0	3.59357	9.69666	5.873	0.995483	7.05766	32.1992	0.936127	2.95227	1.83307	4.15662	3.44556	5.68206	44.0752
ATPG_HUMAN	1	1	25.79	0.417529	0.0703109	2.53343	0.251862	P12	P3	34488	ATP synthase subunit gamma, mitochondrial OS=Homo sapiens GN=ATP5C1 PE=1 SV=1	12.0145	48.1057	26.8214	41.4045	14.3904	22.9441	12.5195	39.2401	6.88515	76.6161	62.2126	52.0537	38.2815	48.9208	26.9462	50.839	19.9389	68.0271	64.6856	73.0624	9.01294	86.9607	21.3225	73.6237	10.3133	14.4192	10.9852	34.0479	7.95084	71.5584	61.4502	45.7318	41.7516	27.277	17.5872	44.5575	16.7209	81.3476
CYC_HUMAN	1	1	62.89	0.427614	0.0716836	2.68295	0.247051	P9	P0	12806	Cytochrome c OS=Homo sapiens GN=CYCS PE=1 SV=2	30.9368	10.2786	73.3629	13.3474	25.4809	6.37804	69.2501	41.2452	112.848	64.1679	3.78432	73.7434	39.435	113.185	98.9399	91.6583	41.6436	67.6998	22.4188	127.907	23.208	18.5806	58.322	23.7337	18.2615	4.00827	60.7635	35.7877	130.315	59.932	3.73795	64.7873	43.0097	63.1093	64.5759	80.3332	34.9226	80.9562
RS17_HUMAN	1	1	64.72	0.429988	0.0717567	5.07753	0.245936	P12	P0	16325	40S ribosomal protein S17 OS=Homo sapiens GN=RPS17 PE=1 SV=2	0.992528	2.60749	0	4.28446	0	1.47511	0.763058	9.75171	16.2797	5.23732	0.885268	12.4164	1.55627	3.01993	2.95877	0.486224	0	2.68866	21.4881	15.8569	0.744568	4.71356	0	7.61844	0	0.927032	0.669546	8.46139	18.7995	4.89159	0.87442	10.9084	1.69734	1.68384	1.93112	0.426147	0	3.21513
H2B1L_HUMAN;H2B1A_HUMAN	12	1	486.49	0.453727	0.0753788	1.72922	0.235113	P6	P0	15120	Histone H2B type 1-L OS=Homo sapiens GN=HIST1H2BL PE=1 SV=3	591.541	291.333	246.28	357.206	522.631	405.279	385.577	288.992	313.103	904.404	378.297	974.435	637.54	589.864	967.819	289.703	253.665	550.44	715.463	720.366	443.758	526.642	195.788	635.167	374.557	254.697	338.325	250.753	361.565	844.702	373.661	856.092	695.331	328.893	631.674	253.908	212.725	658.222
RS23_HUMAN	1	1	72.44	0.49118	0.0812367	1.98296	0.219155	P12	P6	16974	40S ribosomal protein S23 OS=Homo sapiens GN=RPS23 PE=1 SV=3	75.2296	102.233	73.1874	45.1053	62.3638	89.6873	74.8473	55.5036	37.6456	48.9592	101.585	37.0965	71.3688	115.449	110.752	80.1538	77.8348	27.1957	133.081	208.622	56.4352	184.806	58.1825	80.2043	44.6947	56.3639	65.6748	48.1595	43.4724	45.7273	100.34	32.5912	77.8381	64.3712	72.2852	70.2502	65.2728	32.521
HMGN5_HUMAN	1	1	69.54	0.496441	0.0817419	2.43692	0.217012	P6	P3	34419	High mobility group nucleosome-binding domain-containing protein 5 OS=Homo sapiens GN=HMGN5 PE=1 SV=1	35.7347	77.1523	14.6383	111.648	17.052	16.8456	12.5929	68.3156	48.8985	126.405	56.3769	48.0931	40.9999	11.4847	68.1241	129.302	29.8338	27.3535	17.5386	129.247	26.8072	139.468	11.6371	198.527	12.2208	10.5866	11.0496	59.2762	56.467	118.06	55.6861	42.2523	44.7164	6.4036	44.4631	113.325	25.0188	32.7097
RT33_HUMAN	1	1	41.26	0.506134	0.0826878	4.23232	0.213124	P9	P0	13573	28S ribosomal protein S33, mitochondrial OS=Homo sapiens GN=MRPS33 PE=1 SV=1	0	0	13.9762	0	6.45634	0	2.78527	4.85668	0	8.22771	14.8217	0	0	27.3823	12.636	19.1335	21.6291	0	10.0452	13.5442	0	0	11.1108	0	4.62711	0	2.44394	4.21406	0	7.68457	14.6401	0	0	15.2677	8.24722	16.7694	18.1383	0
CHCH1_HUMAN	1	1	44.38	0.50665	0.0826878	5.79164	0.212919	P12	P0	14082	Coiled-coil-helix-coiled-coil-helix domain-containing protein 1 OS=Homo sapiens GN=CHCHD1 PE=1 SV=1	0.904292	5.14693	5.68532	7.06509	4.89034	0	14.6252	51.5871	41.7881	23.0069	0.984785	6.86338	25.9081	5.27047	19.6325	19.1577	18.0813	64.2772	3.92883	22.605	0.678375	9.3041	4.51971	12.5628	3.50479	0	12.8329	44.7612	48.2561	21.4881	0.972717	6.02983	28.2566	2.93868	12.8137	16.7906	15.1631	76.8635
ATPA_HUMAN;ATPA_MYCCT	10	10	724.38	0.512123	0.0832145	1.54363	0.210758	P12	P0	61450	ATP synthase subunit alpha, mitochondrial OS=Homo sapiens GN=ATP5A1 PE=1 SV=1	1076.06	3923.7	2243.84	2372.41	3054.57	3734.18	1633.49	2834.73	1570.7	4376.3	4384.79	3240.56	3460.11	3343.58	2401.51	3999.66	3319.2	2820.7	2658.65	6044.98	807.231	7092.87	1783.81	4218.52	2189.14	2346.74	1433.31	2459.64	1813.81	4087.41	4331.06	2847	3773.76	1864.3	1567.41	3505.47	2783.5	3373.02
ECHB_HUMAN	1	1	74.75	0.540941	0.0875133	2.68305	0.199746	P12	P9	53278	Trifunctional enzyme subunit beta, mitochondrial OS=Homo sapiens GN=HADHB PE=1 SV=3	6.12313	128.634	46.6349	112.547	60.4486	62.2589	50.6486	58.2185	13.323	189.18	54.7018	91.8168	90.9234	31.0674	15.4273	57.3877	46.0037	162.706	128.643	185.321	4.5934	232.531	37.0738	200.126	43.3221	39.1265	44.4416	50.5152	15.3852	176.692	54.0315	80.6658	99.1654	17.3224	10.0691	50.2969	38.579	194.566
H15_HUMAN	6	2	559.4	0.556548	0.0896467	1.89051	0.194022	P9	P0	26264	Histone H1.5 OS=Homo sapiens GN=HIST1H1B PE=1 SV=3	921.648	660.152	849.164	979.454	1220.2	520.854	2115.93	2125.67	3185.59	1300.23	474.001	1025.5	2000.75	1067.18	1920.18	1459.3	1362	1872.56	762.282	1334.44	691.395	1193.36	675.068	1741.62	874.491	327.33	1856.62	1844.41	3678.66	1214.39	468.193	900.955	2182.12	595.035	1253.26	1278.99	1142.18	2239.22
DUT_HUMAN	1	1	55.08	0.563161	0.0897952	4.59929	0.191643	P3	P9	27219	Deoxyuridine 5'-triphosphate nucleotidohydrolase, mitochondrial OS=Homo sapiens GN=DUT PE=1 SV=4	0	2.67958	0.390251	3.5266	9.36337	9.82654	0.645966	0	0	4.00629	0.864198	1.83819	1.66935	0.609394	0	2.03407	2.28963	6.80768	1.12068	5.11966	0	4.84387	0.310242	6.27084	6.71051	6.17548	0.566803	0	0	3.74182	0.853609	1.61495	1.82067	0.339783	0	1.78274	1.9201	8.1407
CALM1_HUMAN	1	1	72.15	0.561968	0.0897952	1.69789	0.19207	P6	P3	17331	Calmodulin-1 OS=Homo sapiens GN=CALM1 PE=1 SV=1^Asp|P0DP25^Asp|P0DP24	19.3025	59.0952	37.5748	62.2682	32.6425	32.3388	49.9821	45.3305	35.8011	56.4435	83.6657	96.2508	32.2437	24.1041	41.0017	115.692	39.7866	64.0644	54.8215	53.0243	14.4802	106.826	29.8712	110.723	23.3941	20.3233	43.8568	39.3324	41.3424	52.7175	82.6405	84.5613	35.1665	13.4399	26.7609	101.397	33.3653	76.6089
K1C9_HUMAN	2	2	123.88	0.564741	0.0897952	1.82096	0.191078	P3	P12	63540	Keratin, type I cytoskeletal 9 OS=Homo sapiens GN=KRT9 PE=1 SV=3^Asp|P35527	213.975	67.7253	356.739	120.096	164.693	212.248	548.875	436.168	114.104	279.077	160.408	434.165	203.86	415.763	147.545	138.615	198.057	257.263	107.528	185.101	160.518	122.427	283.6	213.549	118.032	133.387	481.61	378.455	131.765	260.654	158.442	381.436	222.339	231.819	96.2993	121.488	166.092	307.638
SRSF5_HUMAN	1	1	47.93	0.570049	0.0898677	3.48574	0.189194	P12	P3	32254	Serine/arginine-rich splicing factor 5 OS=Homo sapiens GN=SRSF5 PE=1 SV=1	2.97461	5.20798	7.74821	8.29727	1.1274	2.85103	0	8.10925	0	1.89777	6.1714	8.69413	8.90197	5.8384	3.84024	5.83103	0	3.77472	15.0269	23.3329	2.23148	9.41445	6.15967	14.7538	0.807983	1.79173	0	7.03625	0	1.77249	6.09578	7.63824	9.70891	3.25534	2.50644	5.11056	0	4.51385
PDIA3_HUMAN	1	1	41.87	0.569418	0.0898677	1.93032	0.189417	P6	P3	59492	Protein disulfide-isomerase A3 OS=Homo sapiens GN=PDIA3 PE=1 SV=4	13.246	73.5863	37.9485	44.3414	46.7762	30.3813	14.2315	27.5255	11.6089	124.531	55.4845	37.9179	40.2941	91.9153	41.5261	50.8434	56.4634	66.84	39.3697	44.5023	9.93677	133.022	30.1683	78.8459	33.5234	19.0931	12.4875	23.8834	13.4058	116.311	54.8046	33.3129	43.9467	51.2497	27.1032	44.5613	47.3506	79.928
PGRC1_HUMAN	1	1	35.09	0.57655	0.0905074	5.91337	0.186908	P3	P6	22386	Membrane-associated progesterone receptor component 1 OS=Homo sapiens GN=PGRMC1 PE=1 SV=3	3.41712	5.37692	7.13569	8.67664	0.544975	7.93701	11.5235	31.8734	0.710072	1.26241	1.72713	5.07354	0.648296	3.60162	2.89752	27.1709	3.03737	0	5.2282	15.2178	2.56343	9.71984	5.67273	15.4284	0.390571	4.988	10.1113	27.656	0.819977	1.17907	1.70596	4.45737	0.707062	2.00817	1.89114	23.8137	2.54716	0
CEBPZ_HUMAN	1	1	44.24	0.585155	0.0914707	3.79015	0.183921	P12	P3	127397	CCAAT/enhancer-binding protein zeta OS=Homo sapiens GN=CEBPZ PE=1 SV=3	16.2358	52.3411	92.5028	6.14531	50.9321	25.0716	20.5009	0	36.2498	180.712	100.728	4.70372	84.929	135.73	67.5231	17.6444	304.369	30.0686	6.00035	25.3291	12.1797	94.6169	73.5379	10.9273	36.5019	15.7562	17.9886	0	41.8606	168.783	99.4936	4.13246	92.6276	75.6794	44.0708	15.4643	255.246	35.9563
RS13_HUMAN	1	1	38.75	0.590002	0.0918408	1.99719	0.182256	P9	P12	18276	40S ribosomal protein S13 OS=Homo sapiens GN=RPS13 PE=1 SV=2	376.494	60.0493	249.206	61.5137	151.982	154.437	183.006	65.4871	154	265.996	129.773	30.3221	130.034	404.159	406.614	166.179	271.383	77.4287	110.928	94.5325	282.435	108.551	198.114	109.381	108.922	97.0558	160.579	56.822	177.836	248.437	128.183	26.6395	141.822	225.349	265.388	145.646	227.584	92.5901
U2AF2_HUMAN	1	1	27.8	0.60807	0.0942573	7.89477	0.176162	P12	P9	55092	Splicing factor U2AF 65 kDa subunit OS=Homo sapiens GN=U2AF2 PE=1 SV=4	0	24.2013	0.829831	6.28682	0	9.9442	0	9.39634	0	0	16.827	1.41832	0	1.35184	3.63556	3.43439	20.6905	0	21.0469	24.7508	0	43.7486	0.659698	11.1789	0	6.24942	0	8.15303	0	0	16.6208	1.24607	0	0.753754	2.37285	3.01005	17.3512	0
SRSF2_HUMAN	1	1	36.79	0.625687	0.096584	5.51782	0.170379	P3	P6	26190	Serine/arginine-rich splicing factor 2 OS=Homo sapiens GN=SRSF2 PE=1 SV=4	0	18.2939	0	11.3052	0	53.3156	22.1847	78.9024	17.7889	0	8.77501	1.41859	3.59247	6.18841	20.5303	22.5237	0	9.75245	37.232	63.5831	0	33.0698	0	20.1023	0	33.5062	19.466	68.4622	20.5423	0	8.66748	1.24631	3.91812	3.4505	13.3997	19.7407	0	11.6621
K2C1_HUMAN	3	3	190.74	0.652418	0.100293	2.20009	0.161877	P3	P6	67624	Keratin, type II cytoskeletal 1 OS=Homo sapiens GN=KRT1 PE=1 SV=6^Asp|P04264	53.8254	10.9963	272.511	38.9485	46.6155	85.2796	488.597	179.464	29.0955	117.753	73.5616	143.192	39.4358	238.722	77.5841	73.0307	84.9513	116.24	43.4651	151.495	40.3783	19.878	216.641	69.2565	33.4083	53.5939	428.72	155.718	33.5989	109.98	72.6602	125.801	43.0105	133.105	50.6374	64.0072	71.2407	139.001
YBOX3_HUMAN	2	2	58.94	0.682647	0.104506	1.54338	0.152616	P6	P12	40906	Y-box-binding protein 3 OS=Homo sapiens GN=YBX3 PE=1 SV=4	430.936	132.425	492.214	162.994	349.719	413.845	252.052	193.518	241.932	408.477	478.148	577.445	180.924	565.348	537.258	212.123	349.311	263.522	307.072	185.464	323.276	239.385	391.3	289.829	250.636	260.08	221.163	167.912	279.379	381.512	472.289	507.316	197.324	315.224	350.656	185.913	292.935	315.123
H14_HUMAN;H13_HUMAN	9	3	781.53	0.698013	0.106418	1.19702	0.148036	P3	P12	25382	Histone H1.4 OS=Homo sapiens GN=HIST1H1E PE=1 SV=2	2734.55	3545.77	4238.67	3139.07	4096.92	4684.98	3475.21	3128.54	3588.29	3468.31	3915.14	3636.46	2323.81	4389.99	4113.66	4166.56	3729.56	2968.4	3414.03	2741.31	2051.39	6409.69	3369.66	5581.76	2936.17	2944.27	3049.33	2714.57	4143.69	3239.36	3867.17	3194.82	2534.46	2447.75	2684.89	3651.75	3127.64	3549.65
DSRAD_HUMAN	1	1	29.8	0.721444	0.10954	6.31149	0.141196	P9	P6	141023	Double-stranded RNA-specific adenosine deaminase OS=Homo sapiens GN=ADAR PE=1 SV=4	0	0.928291	54.486	9.55709	59.4163	8.71876	0	0	0	1.82768	6.6736	3.20916	8.02822	13.2574	6.48718	46.1376	0	0	38.7203	24.0492	0	1.67807	43.3152	16.994	42.5823	5.47929	0	0	0	1.70703	6.59183	2.81941	8.75595	7.39197	4.23404	40.4369	0	0
PYGM_HUMAN	14	1	767.95	0.734898	0.111127	10.0597	0.137339	P12	P0	97031	Glycogen phosphorylase, muscle form OS=Homo sapiens GN=PYGM PE=1 SV=6	18.2185	5.78342	3.75963	14.7673	4.98335	45.7999	24.9307	70.6791	10.8274	0	4.01137	37.135	4.44464	12.4517	28.0666	63.1183	4.00252	0	224.09	199.735	13.667	10.4547	2.98883	26.2586	3.57145	28.7829	21.8754	61.327	12.5033	0	3.96222	32.625	4.84753	6.94275	18.3184	55.3195	3.35654	0
ATIF1_HUMAN	2	2	118.23	0.830245	0.124739	1.15343	0.111009	P12	P9	12858	ATPase inhibitor, mitochondrial OS=Homo sapiens GN=ATPIF1 PE=1 SV=1	1548.13	2270.81	1877.21	1856.08	1630.92	2027.6	1515.49	2129.08	2333.02	1862.91	1684.15	1372.09	946.061	1705.26	1730.5	2351.26	1570.05	2299.34	2023.79	1872.95	1161.37	4104.94	1492.34	3300.4	1168.84	1274.24	1329.77	1847.37	2694.12	1739.93	1663.52	1205.45	1031.82	950.81	1129.46	2060.74	1316.65	2749.58
H2B1M_HUMAN	7	1	207.45	0.831646	0.124739	1.58457	0.110629	P0	P3	15157	Histone H2B type 1-M OS=Homo sapiens GN=HIST1H2BM PE=1 SV=3	2130.7	346.624	382.29	361.827	569.347	387.276	732.535	343.852	712.137	562.845	758.86	608.462	574.485	623.861	585.812	1010.7	623.066	585.651	368.428	636.679	1598.4	626.592	303.913	643.385	408.038	243.383	642.763	298.354	822.362	525.69	749.561	534.565	626.561	347.849	382.346	885.823	522.507	700.328
NUMA1_HUMAN	2	2	188.78	0.942855	0.140849	1.40771	0.07915	P0	P12	246631	Nuclear mitotic apparatus protein 1 OS=Homo sapiens GN=NUMA1 PE=1 SV=2	4.67324	46.0285	11.871	41.8618	52.7579	34.7075	3.63616	6.56356	22.4548	35.9176	24.6414	15.4256	10.8611	15.7882	32.1938	27.337	17.6785	29.3077	16.4559	10.7452	3.50574	83.2056	9.43719	74.4368	37.8103	21.8119	3.19055	5.69508	25.9303	33.5466	24.3395	13.5522	11.8456	8.80311	21.0122	23.9593	14.8253	35.0465
ILF2_HUMAN	1	1	79.1	0.947663	0.140998	1.21555	0.0776058	P6	P12	44044	Interleukin enhancer-binding factor 2 OS=Homo sapiens GN=ILF2 PE=1 SV=2	195.195	408.188	327.069	247.006	429.474	474.456	123.264	139.414	167.451	477.85	384.563	306.338	319.427	210.207	196.44	381.525	277.304	293.801	267.888	260.267	146.43	737.882	260.013	439.216	307.794	298.171	108.158	120.967	193.369	446.306	379.851	269.134	348.382	117.206	128.212	334.385	232.549	351.33
H2BFS_HUMAN	11	1	408.02	0.97243	0.144105	1.74382	0.0688331	P6	P9	15056	Histone H2B type F-S OS=Homo sapiens GN=H2BFS PE=1 SV=2	136.403	133.799	37.7386	56.1198	346.093	89.8062	44.8567	21.8025	131.015	108.636	299.516	7.12913	132.983	34.6827	82.3811	63.2293	184.977	59.5878	94.1562	133.17	102.326	241.869	30.0014	99.7898	248.037	56.4386	39.3595	18.9176	151.294	101.465	295.846	6.26331	145.038	19.3382	53.7683	55.4168	155.123	71.2558
H2B2C_HUMAN	4	0	163.87					---	---	22579	Putative histone H2B type 2-C OS=Homo sapiens GN=HIST2H2BC PE=5 SV=3																					0	0	0	0	0	0	0	0	0	0	0	0	0	0	0	0	0	0
H2A1B_HUMAN;H2A1D_HUMAN	17	0	776.5					---	---	14911	Histone H2A type 1-B/E OS=Homo sapiens GN=HIST1H2AB PE=1 SV=2																					0	0	0	0	0	0	0	0	0	0	0	0	0	0	0	0	0	0
USF1_HUMAN	1	0	33.32					---	---	34302	Upstream stimulatory factor 1 OS=Homo sapiens GN=USF1 PE=1 SV=1																					0	0	0	0	0	0	0	0	0	0	0	0	0	0	0	0	0	0
H2A3_HUMAN	15	0	725.95					---	---	14897	Histone H2A type 3 OS=Homo sapiens GN=HIST3H2A PE=1 SV=3																					0	0	0	0	0	0	0	0	0	0	0	0	0	0	0	0	0	0
H2A1H_HUMAN	13	0	490.68					---	---	14682	Histone H2A type 1-H OS=Homo sapiens GN=HIST1H2AH PE=1 SV=3																					0	0	0	0	0	0	0	0	0	0	0	0	0	0	0	0	0	0
NDUF5_HUMAN	1	0	29.1					---	---	39790	Arginine-hydroxylase NDUFAF5, mitochondrial OS=Homo sapiens GN=NDUFAF5 PE=1 SV=1																					0	0	0	0	0	0	0	0	0	0	0	0	0	0	0	0	0	0
H2B1C_HUMAN;H2B1J_HUMAN	19	0	713.23					---	---	15074	Histone H2B type 1-C/E/F/G/I OS=Homo sapiens GN=HIST1H2BC PE=1 SV=4																					0	0	0	0	0	0	0	0	0	0	0	0	0	0	0	0	0	0
ARP5_HUMAN	1	0	46.77					---	---	69711	Actin-related protein 5 OS=Homo sapiens GN=ACTR5 PE=1 SV=2																					0	0	0	0	0	0	0	0	0	0	0	0	0	0	0	0	0	0
H2B3B_HUMAN	10	0	400.73					---	---	15076	Histone H2B type 3-B OS=Homo sapiens GN=HIST3H2BB PE=1 SV=3																					0	0	0	0	0	0	0	0	0	0	0	0	0	0	0	0	0	0
H2B1N_HUMAN	7	0	278.84					---	---	15090	>sp|Q99877|H2B1N_HUMAN Histone H2B type 1-N OS=Homo sapiens OX=9606 GN=HIST1H2BN PE=1 SV=3																					0	0	0	0	0	0	0	0	0	0	0	0	0	0	0	0	0	0
H2B1D_HUMAN	9	0	307.35					---	---	15104	>sp|P58876|H2B1D_HUMAN Histone H2B type 1-D OS=Homo sapiens OX=9606 GN=HIST1H2BD PE=1 SV=2																					0	0	0	0	0	0	0	0	0	0	0	0	0	0	0	0	0	0
HS71B_HUMAN	2	0	105.9					---	---	72866	Heat shock 70 kDa protein 1B OS=Homo sapiens GN=HSPA1B PE=1 SV=1^Asp|P0DMV8																					0	0	0	0	0	0	0	0	0	0	0	0	0	0	0	0	0	0
H2AZ_HUMAN	5	0	310.97					---	---	14385	Histone H2A.Z OS=Homo sapiens GN=H2AFZ PE=1 SV=2																					0	0	0	0	0	0	0	0	0	0	0	0	0	0	0	0	0	0
HNRC4_HUMAN	1	0	58.25					---	---	33803	>sp|P0DMR1|HNRC4_HUMAN Heterogeneous nuclear ribonucleoprotein C-like 4 OS=Homo sapiens OX=9606 GN=HNRNPCL4 PE=3 SV=1																					0	0	0	0	0	0	0	0	0	0	0	0	0	0	0	0	0	0
[truncated: 2 more columns]
