# Supplementary material for: Untargeted histone profiling during naive conversion uncovers conserved modification markers between mouse and human
Source: Sci Rep. 2019 Nov 21;9:17240. doi: 10.1038/s41598-019-53681-6 (PMC6872658; doi:10.1038/s41598-019-53681-6)
Supplement: Supplementary file 3 — Supplementary Table S3 [file 41598_2019_53681_MOESM3_ESM.xlsx]

## Sheet: Blad1
Supplementary Table S3: Normalized histone peptidoform abundances at P0, P3, P6, P9 and P12.																		Normalized abundance
			Best identification															P0	P0	P0	P0	P3	P3	P3	P3	P6	P6	P6	P6	P9	P9	P9	P9	P12	P12	P12	P12
#	Deconvoluted peptide ions	Deconvoluted charges	Score	Mass error (u)	Mass error (ppm)	Protein	Sequence	Variable modifications ([position] description)	Description	Retention time (min)	Chromatographic peak width (min)	Mass	Max fold change	Highest mean condition	Lowest mean condition	Anova	Maximum CV	171006_LDC_hESC_Naive__P0_1	171006_LDC_hESC_Naive_P0_4	171006_LDC_hESC_Naive_P0_3	171006_LDC_hESC_Naive_P0_2_B	171006_LDC_hESC_Naive_P3_1	171006_LDC_hESC_Naive_P3_2	171006_LDC_hESC_Naive_P3_3	171006_LDC_hESC_Naive_P3_4	171006_LDC_hESC_Naive_P6_1	171006_LDC_hESC_Naive_P6_2	171006_LDC_hESC_Naive_P6_3	171006_LDC_hESC_Naive_P6_4	171006_LDC_hESC_Naive_P9_1	171006_LDC_hESC_Naive_P9_2	171006_LDC_hESC_Naive_P9_3	171006_LDC_hESC_Naive_P9_4	171006_LDC_hESC_Naive_P12_2	171006_LDC_hESC_Naive_P12_3	171006_LDC_hESC_Naive_P12_4_B	171006_LDC_hESC_Naive_P12_1_B
14.44_968.5422n	#66	2	51.36	0.00189933	1.96102	H2A1C_HUMAN	GKQGGKAR		Histone H2A type 1-C OS=Homo sapiens GN=HIST1H2AC PE=1 SV=3	14.4435	1.03283	968.542	1.42951	P3	P6	0.0101633	19.414	5266.42	4665.54	5043.33	4299.14	6648.38	5580.76	4582.3	4420.29	3752.93	3399.94	4089.01	3610.58	3266.89	4801.25	4491.18	4056.73	4204.13	3468.05	4241.1	3419.17
37.91_1411.7333n	#3532	2	87.22	0.00263006	1.863	H2A1C_HUMAN	NDEELNKLLGR		Histone H2A type 1-C OS=Homo sapiens GN=HIST1H2AC PE=1 SV=3	37.906	0.758583	1411.73	1.56463	P3	P6	0.027002	21.6338	89.1196	147.482	123.227	145.475	113.332	187.961	134.205	145.798	111.857	68.0991	96.6283	94.9389	101.519	119.249	109.413	87.7443	110.955	95.1507	92.4766	109.309
40.98_1411.7330n	#12845	2	93.04	0.0022697	1.60774	H2A1C_HUMAN	NDEELNKLLGR		Histone H2A type 1-C OS=Homo sapiens GN=HIST1H2AC PE=1 SV=3	40.9766	0.9105	1411.73	1.18289	P3	P6	0.419179	19.4198	7876.38	11660.7	10036.7	10497.4	8854.07	9498.31	10884.4	11401.5	10110.9	7981.41	8083.47	8179.33	9266.61	9068.12	9183.9	7303.79	10854.2	10097.6	10834.4	6905.08
41.38_1411.7331n	#12846	2	92.68	0.00240553	1.70396	H2A1C_HUMAN	NDEELNKLLGR		Histone H2A type 1-C OS=Homo sapiens GN=HIST1H2AC PE=1 SV=3	41.3845	0.957867	1411.73	1.81884	P3	P9	0.245234	55.2357	4617.9	1956.82	1504.67	2097.81	2791.03	4893.18	1825.66	4787.6	2796.01	1555.88	1773.32	2197.76	2551.6	2352.75	1645.69	1310.72	2678.06	1777.91	1345.97	2090.88
26.67_943.5266n	#265	2	52.92	0.00259588	2.75126	H2A1A_HUMAN	AGLQFPVGR		Histone H2A type 1-A OS=Homo sapiens GN=HIST1H2AA PE=1 SV=3	26.6732	2.37118	943.527	1.38888	P3	P9	0.2712	40.0216	2131.76	2692.65	2034.34	3068.83	3638.08	2432.69	3821.61	2500.62	2864.01	2842.48	2224.69	2851	3480.9	1505.88	2255.29	1680.95	2118.94	2037.45	2404.51	2753.64
36.15_999.5533n	#140	2	56.3	0.00306351	3.06489	H2A1C_HUMAN	AGLQFPVGR		Histone H2A type 1-C OS=Homo sapiens GN=HIST1H2AC PE=1 SV=3	36.1458	1.16057	999.553	1.41903	P3	P12	0.0187152	20.0759	3776.1	2635.72	2866.78	2955.69	4262.29	3565.26	3060.45	2688.08	2844.36	2532	2430.72	2012.41	2434.54	2777.62	2436.41	2516.72	2877.44	2398.82	2245.79	2045.13
18.42_827.4895n	#276	2	46.86	0.0030069	3.63377	H2A1C_HUMAN	AKAKSR		Histone H2A type 1-C OS=Homo sapiens GN=HIST1H2AC PE=1 SV=3	18.4248	0.783667	827.49	1.58191	P3	P6	0.0667386	40.4203	1044.94	947.02	996.562	997.903	1004.12	1566.96	1004.27	1070.4	663.357	635.519	892.464	745.458	898.684	1050.37	891.996	994.308	1481.58	703.974	776.308	731.99
11.84_954.5286n	#317	2	40.56	0.00389237	4.07781	H2A1C_HUMAN	GKQGGKAR	[2] (K) Ac	Histone H2A type 1-C OS=Homo sapiens GN=HIST1H2AC PE=1 SV=3	11.8403	1.01123	954.529	1.7808	P9	P6	0.0139681	30.697	1270.53	844.765	966.961	720.003	1133.5	1157.66	769.112	780.708	513.007	533.552	565.747	585.613	579.113	1025.65	1307.75	1001.52	891.985	662.736	649.217	735.228
15.86_928.5004n	#441	2	43.78	0.00260293	2.80337	H2A1C_HUMAN	DNKKTR		Histone H2A type 1-C OS=Homo sapiens GN=HIST1H2AC PE=1 SV=3	15.8557	0.988517	928.5	1.64495	P3	P12	0.00525984	19.8531	1035.89	736.835	786.566	668.245	972.647	1322.08	976.9	888.797	714.251	630.896	715.528	512.71	642.56	793.788	857.013	633.584	796.781	622.778	569.315	540.335
17.81_948.4686n	#494	2	41.53	0.00206473	2.17691	H2A1C_HUMAN	KGNYAER		Histone H2A type 1-C OS=Homo sapiens GN=HIST1H2AC PE=1 SV=3	17.8054	0.912967	948.469	1.58237	P3	P6	0.0276798	29.921	718.457	705.615	699.534	530.095	744.764	928.917	888.278	602.091	452.733	526.608	584.916	435.305	479.013	670.759	549.945	568.829	794.904	444.952	545.896	439.368
53.89_3497.9747n	#8246	3	27.79	-0.022681	-6.48399	H2A1C_HUMAN	VTIAQGGVLPNIQAVLLPKKTESHHKAKGK		Histone H2A type 1-C OS=Homo sapiens GN=HIST1H2AC PE=1 SV=3	53.8928	0.623417	3497.97	4.73052	P9	P0	0.923683	166.59	1.42051	21.3867	1.29663	36.6294	8.47728	0.722769	35.7766	97.0808	203.392	22.2263	0	7.65758	233.915	2.28284	31.1419	19.9605	1.60963	93.7325	4.41101	67.8175
55.08_3497.9875n	#12833	3	29.01	-0.00990808	-2.8325	H2A1C_HUMAN	VTIAQGGVLPNIQAVLLPKKTESHHKAKGK		Histone H2A type 1-C OS=Homo sapiens GN=HIST1H2AC PE=1 SV=3	55.0821	4.0567	3497.99	2.30844	P9	P0	0.786125	120.738	6720.19	4212.26	3281.63	3573.41	3086.62	2361.24	11380.8	20849.8	26662.3	7783.77	923.481	3319.24	22069.7	5520.82	5870.96	7599.79	3887.52	17128.5	5008.81	11756.6
31.24_1330.7363n	#12682	2	47.61	0.000617226	0.463823	H2A1C_HUMAN	LLRKGNYAER		Histone H2A type 1-C OS=Homo sapiens GN=HIST1H2AC PE=1 SV=3	31.2414	1.03608	1330.74	1.82826	P0	P6	0.0229713	36.3448	1268.82	3131.2	2403.51	3268.26	2038.94	2044.94	2040.55	2798.81	1609.95	1132.49	1444.09	1322.41	1640.69	1154.69	1222.51	1964.44	2043.54	2732.68	2029.07	1802.55
72.46_2243.2314n	#7668,#1110	2,3	58.03	-0.000451207	-0.201141	H2A1C_HUMAN	HLQLAIRNDEELNKLLGR		Histone H2A type 1-C OS=Homo sapiens GN=HIST1H2AC PE=1 SV=3	72.4635	0.990867	2243.23	1.9037	P3	P0	0.309434	69.6705	766.93	630.205	1877.37	438.993	1174.8	3225.16	1638.89	1030.55	1096.17	1146.32	843.343	748.391	1554.03	2235.03	1269.54	767.312	1491.99	1601.94	343.438	597.022
47.66_1439.7521n	#1125	2	59.23	0.00127564	0.886013	H2A1H_HUMAN	NDEELNKLLGK		Histone H2A type 1-H OS=Homo sapiens GN=HIST1H2AH PE=1 SV=3	47.6576	0.885567	1439.75	24.0825	P0	P3	0.561775	180.531	1210.99	75.878	3.67667	382.18	45.5953	12.4928	9.98221	1.38751	50.733	722.506	3.16179	4.14223	136.619	6.45809	7.50085	1.12096	2.57264	1021.99	245.17	4.23145
9.69_1268.6944n	#12527	2	24.13	-0.000464408	-0.366052	H2A1C_HUMAN	SGRGKQGGKAR		Histone H2A type 1-C OS=Homo sapiens GN=HIST1H2AC PE=1 SV=3	9.6924	0.469283	1268.69	34.3384	P0	P12	3.03866e-07	96.0227	35.9955	112.576	70.9718	57.18	76.4052	49.4443	65.8108	56.6927	49.8129	42.1817	74.9926	30.5426	12.6951	4.80774	0.943411	2.97278	1.87867	1.2887	0.761281	4.13006
9.52_940.5138n	#5981	2	24.71	0.00480546	5.10943	H2A1C_HUMAN	GKQGGKAR	[2] (K) Ac|[6] (K) Ac	Histone H2A type 1-C OS=Homo sapiens GN=HIST1H2AC PE=1 SV=3	9.52263	0.3768	940.514	2.47051	P0	P3	0.0754377	79.4751	11.5877	29.6814	36.9204	12.5861	3.36027	6.74569	6.7676	19.8701	26.4206	7.3752	14.4733	13.4742	18.1156	24.5727	19.9484	24.2541	33.2968	11.6596	15.5443	15.1157
30.37_1346.7271n	#12540	2	30.9	-0.00347234	-2.57835	H2A1B_HUMAN	LLRKGNYSER		Histone H2A type 1-B/E OS=Homo sapiens GN=HIST1H2AB PE=1 SV=2	30.3739	0.32825	1346.73	12.2714	P12	P9	0.191265	178.701	0	260.006	20.179	160.345	0	40.0644	0	32.4742	105.786	15.3436	34.0205	0	35.8944	0	0	3.22375	41.9286	279.726	79.2856	79.0957
23.77_1736.0032n	#4247	2	34.84	-0.00249882	-1.43941	H2A1B_HUMAN	GKQGGKARAKAKTR		Histone H2A type 1-B/E OS=Homo sapiens GN=HIST1H2AB PE=1 SV=2	23.7666	0.952783	1736	2.401	P3	P6	0.889642	85.5074	30.2254	76.5486	197.199	243.251	0	170.486	202.023	405.483	75.0201	28.0477	71.9422	149.019	144.785	28.6226	35.1269	204.689	187.724	254.68	158.325	68.4368
34.69_1436.8003n	#12513	2	57.36	0.00162996	1.13444	H4_HUMAN	DNIQGITKPAIR		Histone H4 OS=Homo sapiens GN=HIST1H4A PE=1 SV=2	34.6887	0.585583	1436.8	1.83537	P3	P6	0.0468109	40.7984	2267.2	2095.69	3948.06	2733.48	4667.86	2842.25	2231.8	2129.36	2154.6	1542.9	1427.13	1343.41	2064.51	2091.38	1799.57	1590.94	1652.41	1708.43	3103.93	1310.79
35.15_1436.8001n	#12514	2	70.56	0.0014328	0.997217	H4_HUMAN	DNIQGITKPAIR		Histone H4 OS=Homo sapiens GN=HIST1H4A PE=1 SV=2	35.1487	0.999167	1436.8	1.36383	P3	P12	0.145417	26.1194	49901.1	35727.5	26137.2	41903.1	47815.3	41791.3	37811	36036.7	40284.5	34812	28407.5	26001	38164.1	28810.3	31838.5	27684.8	31457.2	35708.1	26574.2	26110.1
36.52_1436.8286n	#12937	2	42.84	0.0298935	20.8057	H4_HUMAN	DNIQGITKPAIR		Histone H4 OS=Homo sapiens GN=HIST1H4A PE=1 SV=2	36.5157	0.876117	1436.83	1.58741	P3	P12	0.188481	28.0393	1129.09	725.979	596.092	883.688	1311.95	1069.76	939.959	698.086	989.766	804.446	671.804	578.697	1019.37	750.504	696.141	514.273	658.728	776.815	576.206	520.523
38.75_1436.7880n	#5699	2	30.93	-0.0106796	-7.43289	H4_HUMAN	DNIQGITKPAIR		Histone H4 OS=Homo sapiens GN=HIST1H4A PE=1 SV=2	38.7478	0.547833	1436.79	4.754	P0	P9	0.000480514	55.307	107.019	66.8824	27.8136	68.831	27.4703	35.0937	29.9465	43.0298	96.6164	40.6428	34.1008	43.1212	24.3231	9.26771	16.4568	6.86149	16.2902	20.447	12.0065	20.3169
30.42_1549.8940n	#28	2	88.01	-7.49719e-05	-0.0483723	H4_HUMAN	GKGGKGLGKGGAKR		Histone H4 OS=Homo sapiens GN=HIST1H4A PE=1 SV=2	30.415	1.07162	1549.89	1.32774	P3	P0	0.360461	29.2881	31775.5	32373	27619.3	31801.8	54807.4	46953.6	33700.2	28607.6	46828.9	34259.8	39142.3	29793.2	40550.4	40185.8	34877.9	34024	35400.8	40352.8	33373.2	28386.8
33.03_1549.9047n	#4631	2	31.24	0.0106183	6.85098	H4_HUMAN	GKGGKGLGKGGAKR		Histone H4 OS=Homo sapiens GN=HIST1H4A PE=1 SV=2	33.025	0.623367	1549.9	2.41089	P12	P6	0.0173805	72.5421	22.3156	61.0685	14.3467	76.5924	87.8146	27.8811	24.1217	28.5798	59.6898	31.0334	43.331	25.3547	118.418	67.5758	71.4561	108.278	87.4995	109.82	104.215	82.7821
28.71_1535.8786n	#12805	2	81.74	0.000199885	0.130144	H4_HUMAN	GKGGKGLGKGGAKR	[13] (K) Ac	Histone H4 OS=Homo sapiens GN=HIST1H4A PE=1 SV=2	28.7102	0.8693	1535.88	1.57594	P0	P12	0.0510797	31.9104	33769.1	40432.1	30855.9	38710.8	40764.2	29270	25388.8	19038.8	32497.6	21312.4	27837.8	19532.8	27162.1	23977.3	23953.1	26687	20228.5	27397.1	24110.7	19490.3
23.31_1401.6899n	#54	2	85.9	0.0011054	0.788623	H4_HUMAN	DAVTYTEHAKR		Histone H4 OS=Homo sapiens GN=HIST1H4A PE=1 SV=2	23.3112	4.22688	1401.69	1.44467	P3	P12	0.252751	31.4398	52046.6	33593.5	31151.3	37857.1	43869.3	40690.8	52513.5	37453	53776.6	34669.3	28429.3	30497.5	47326.4	39754.4	46663.2	27783.7	38342.5	33863.6	24955.1	23646.2
26.59_1521.8628n	#12517	2	78.93	-1.00754e-06	-0.000662046	H4_HUMAN	GKGGKGLGKGGAKR	[9] (K) Ac|[13] (K) Ac	Histone H4 OS=Homo sapiens GN=HIST1H4A PE=1 SV=2	26.5902	1.2121	1521.86	3.08844	P0	P6	4.69924e-06	32.6816	17505	20852.7	16662.4	19774.1	9136.17	8351.07	7037.82	6092.9	7929.17	4274.14	7597.19	4417.01	6426.89	6704.96	7285.63	7960.65	9415.01	8757.89	7727.96	6585.49
42.93_1777.9634n	#3112	2	108.42	-0.00135179	-0.760301	H4_HUMAN	KTVTAMDVVYALKR	[6] (M) Ox	Histone H4 OS=Homo sapiens GN=HIST1H4A PE=1 SV=2	42.9302	0.6295	1777.96	1.63639	P3	P12	0.384757	51.7911	88.414	104.334	85.2511	133.077	115.647	110.638	186.131	158.513	204.934	113.231	69.3454	119.472	178.78	52.132	116.367	77.9354	79.8367	143.23	57.2435	68.585
49.43_1777.9643n	#12841	2	112.04	-0.000511401	-0.287633	H4_HUMAN	KTVTAMDVVYALKR	[6] (M) Ox	Histone H4 OS=Homo sapiens GN=HIST1H4A PE=1 SV=2	49.4327	2.0263	1777.96	1.72868	P9	P0	0.271892	63.4107	11798.1	8489.22	9204.94	8638.53	13331.5	12706.4	17662.9	17106.9	23118.2	16139.2	5834.78	6750.22	23366.4	12613.7	20505.4	9430.46	10572.9	12214.5	10837.7	8116.21
27.93_1521.8635n	#124	2	43.28	0.000715195	0.469947	H4_HUMAN	GKGGKGLGKGGAKR	[2] (K) Ac|[5] (K) Ac	Histone H4 OS=Homo sapiens GN=HIST1H4A PE=1 SV=2	27.9286	0.9981	1521.86	1.87474	P6	P0	0.170323	59.6513	2712.32	2000.69	4705.21	2239.13	3790.63	3270.12	5103.67	2073.35	6158.73	4574.4	5595.21	5526.11	8251.08	3955.46	2237.88	3278.72	4284.38	2933.19	4565.5	2672.32
65.26_1497.8916n	#134	2	66.96	-0.000329397	-0.219907	H4_HUMAN	GVLKVFLENVIR		Histone H4 OS=Homo sapiens GN=HIST1H4A PE=1 SV=2	65.2586	0.66325	1497.89	1.31168	P0	P9	0.961878	120.538	15372.1	3404.09	1222.87	4114.22	5408.89	1638.36	7032.27	4573.44	15717.4	4688.28	1130.23	1278.87	6989.86	3706.22	3768.59	3918.79	4055.37	6255.04	5195.56	4131
26.09_1507.8474n	#156	2	35.21	0.00031187	0.206831	H4_HUMAN	GKGGKGLGKGGAKR	[2] (K) Ac|[5] (K) Ac|[13] (K) Ac	Histone H4 OS=Homo sapiens GN=HIST1H4A PE=1 SV=2	26.0887	1.12968	1507.85	1.49273	P0	P3	0.223876	46.3587	3425.49	3746.45	6141.76	3996.69	3000.22	2466.63	4265.31	1864.32	4982.59	3172.46	4590.66	3727.32	6138.35	2560.53	3189.32	2673.41	3460.01	2574.47	3632.17	2061.57
30.83_1592.9000n	#167	2	34.78	0.000157464	0.0988538	H4_HUMAN	DNIQGITKPAIRR		Histone H4 OS=Homo sapiens GN=HIST1H4A PE=1 SV=2	30.8271	2.64927	1592.9	1.76319	P3	P6	0.0568719	35.3992	10761.6	13062	7317.18	11774	16371.7	10630.1	6905.78	13239	5972.82	7509.58	7825.53	5431.38	6380.42	6181.43	5953.14	10074.8	8233.91	14657.1	8114.9	7372.59
42.09_1235.6427n	#12644	2	83.71	0.0029797	2.41147	H4_HUMAN	ISGLIYEETR		Histone H4 OS=Homo sapiens GN=HIST1H4A PE=1 SV=2	42.0906	1.98352	1235.64	1.40487	P3	P12	0.385562	43.3651	8079.91	3444.95	3894.47	4257.33	5448.23	4560.63	6490.53	4625.31	5218.48	4907.31	3342.96	4567.88	5038.13	4956.6	6787.96	3600.04	4374.3	3912.9	3761.57	2987.96
24.55_1507.8461n	#219	2	58.09	-0.000992439	-0.658183	H4_HUMAN	GKGGKGLGKGGAKR	[5] (K) Ac|[9] (K) Ac|[13] (K) Ac	Histone H4 OS=Homo sapiens GN=HIST1H4A PE=1 SV=2	24.5523	0.989517	1507.85	6.16795	P0	P6	3.15339e-07	40.2236	4435.14	5350.39	4341.09	4892.27	1336.64	1310.24	1055.36	972.504	989.005	504.893	1085.46	504.143	780.344	983.393	1187.71	1336.72	1763.2	1524.72	1251.04	1055.4
24.31_1850.0473n	#1138	2	67.91	-0.0013738	-0.742573	H4_HUMAN	SGRGKGGKGLGKGGAKR		Histone H4 OS=Homo sapiens GN=HIST1H4A PE=1 SV=2	24.3054	0.907567	1850.05	2.20376	P3	P12	0.00546067	31.5283	504.938	858.571	432.899	749.188	1194.91	882.533	687.136	681.818	694.849	452.227	650.139	414.723	538.072	577.686	460.722	516.188	437.638	404.05	416.205	305.981
26.00_1885.0630n	#12638	3	29.72	-0.00171419	-0.909356	H4_HUMAN	GKGGKGLGKGGAKRHR	[9] (K) Cr|[13] (K) Hib	Histone H4 OS=Homo sapiens GN=HIST1H4A PE=1 SV=2	26.0048	2.12127	1885.06	2.69004	P0	P6	0.1683	72.1661	251.403	901.75	300.369	1268.81	250.312	222.741	236.902	548.695	250.017	145.514	262.784	353.693	317.855	206.727	338.275	642.258	239.88	686.587	1046.55	638.872
27.05_1885.0677n	#12640	3	22.84	-0.0333073	-17.6687	H4_HUMAN	GKGGKGLGKGGAKRHR	[14] (R) Me2|[16] (R) Me	Histone H4 OS=Homo sapiens GN=HIST1H4A PE=1 SV=2	27.0489	1.46163	1885.07	2.08718	P0	P6	0.267578	55.2986	321.081	860.499	425.659	1023.26	289.993	285.581	367.163	661.837	287.138	178.515	352.809	441.847	318.881	232.946	323.297	726.727	318.389	773.187	510.277	455.234
39.67_1989.1738n	#4073	2	65	0.000305313	0.153487	H4_HUMAN	KVLRDNIQGITKPAIR		Histone H4 OS=Homo sapiens GN=HIST1H4A PE=1 SV=2	39.6749	0.922733	1989.17	2.80056	P12	P9	0.016417	70.6415	85.559	188.382	96.714	217.914	59.94	56.0081	32.6545	153.477	187.743	86.4059	105.894	125.807	50.2463	38.74	46.6467	75.5498	103.645	258.051	114.165	115.569
41.20_1989.1725n	#12819	2	69.2	-0.00103605	-0.520844	H4_HUMAN	KVLRDNIQGITKPAIR		Histone H4 OS=Homo sapiens GN=HIST1H4A PE=1 SV=2	41.1978	0.864133	1989.17	3.0063	P12	P9	0.0430983	71.5423	710.67	1244.94	609.293	1236.5	709.292	392.806	215.987	1270.56	756.312	677.11	658.822	798.635	386.098	288.242	327.278	676.413	652.534	1849.66	1661.93	880.528
41.59_1989.1750n	#12820	2	24.04	-0.0349461	-17.5678	H4_HUMAN	KVLRDNIQGITKPAIR	[12] (K) Me2|[16] (R) Me2	Histone H4 OS=Homo sapiens GN=HIST1H4A PE=1 SV=2	41.59	1.72968	1989.17	3.13998	P12	P9	0.417094	94.6695	342.464	307.758	162.538	189.598	444.23	247.366	22.7996	173.173	451.631	373.34	303.225	119.504	153.821	94.4117	63.1229	91.0654	355.926	721.442	54.5349	131.692
41.46_2003.1830n	#5164	2	69.23	-0.00613937	-3.0648	H4_HUMAN	KVLRDNIQGITKPAIR	[1] (K) Me1	Histone H4 OS=Homo sapiens GN=HIST1H4A PE=1 SV=2	41.4636	0.636783	2003.18	2.78598	P12	P6	0.377958	120.218	11.955	58.7598	14.0141	100.48	38.5359	22.5606	10.1312	161.978	59.7632	11.4446	32.7468	73.8536	49.7079	21.8769	39.7893	101.632	33.0654	190.071	135.84	136.394
42.76_2003.1852n	#12681	2	57.4	-0.00385279	-1.92333	H4_HUMAN	KVLRDNIQGITKPAIR	[1] (K) Me1	Histone H4 OS=Homo sapiens GN=HIST1H4A PE=1 SV=2	42.762	1.73143	2003.19	1.99857	P12	P0	0.14457	52.3856	693.089	945.599	571.844	886.649	1290.74	786.383	491.353	1214.96	909.203	774.546	914.287	640.704	886.023	599.284	683.184	1445.02	1051.02	2759.44	1178.8	1200.68
33.53_1961.1797n	#12545	3	33.61	0.00110103	0.561414	H4_HUMAN	KVLRDNIQGITKPAIR	[1] (K) Me2	Histone H4 OS=Homo sapiens GN=HIST1H4A PE=1 SV=2	33.526	1.58055	1961.18	3.57097	P0	P6	0.458208	101.084	225.944	470.626	86.1537	826.889	189.207	184.061	80.2535	622.414	138.728	18.6952	30.2493	263.076	156.42	62.8851	124.426	400.056	19.4149	250.153	756.274	473.831
34.94_1961.1803n	#12544	3	34.05	0.00173823	0.88632	H4_HUMAN	KVLRDNIQGITKPAIR	[1] (K) Me2	Histone H4 OS=Homo sapiens GN=HIST1H4A PE=1 SV=2	34.94	1.45497	1961.18	3.15306	P0	P6	0.516228	83.8135	332.008	1422.74	321.308	2109.05	452.042	453.706	328.653	1509.51	383.834	121.564	221.327	600.59	404.844	269.339	428.273	1177.51	139.531	972.398	1084.82	903.369
35.86_1961.1811n	#12542	3	24.79	0.00252451	1.28724	H4_HUMAN	KVLRDNIQGITKPAIR	[1] (K) Me2	Histone H4 OS=Homo sapiens GN=HIST1H4A PE=1 SV=2	35.8551	0.9552	1961.18	2.34128	P0	P6	0.482489	71.2139	327.994	1099.37	311.673	1338.93	449.049	467.105	377.355	1379.94	333.615	204.703	271.395	504.942	497.076	284.144	491.717	999.826	198.939	830.866	407.829	460.12
36.76_1961.1835n	#1858	3	53.3	0.00494083	2.51932	H4_HUMAN	KVLRDNIQGITKPAIR	[1] (K) Me2	Histone H4 OS=Homo sapiens GN=HIST1H4A PE=1 SV=2	36.7643	17.1923	1961.18	2.44053	P3	P12	0.0483854	74.727	4584.05	5368.81	4110.3	4224.75	10334.1	7819.4	4369.16	5934.87	4999.87	3438.32	3666.4	1658.59	4451.57	3515.64	4115.08	3487.65	3697.95	5643.78	1082.74	1235.91
64.50_1469.8598n	#2252	2	47.12	-0.0372336	-25.3308	H4_HUMAN	GVLKVFLENVIR	[4] (K) Me2	Histone H4 OS=Homo sapiens GN=HIST1H4A PE=1 SV=2	64.503	0.555467	1469.86	2.88715	P3	P12	0.74605	154.57	396.756	17.2699	128.594	77.1466	38.1559	8.62438	1352.96	247.169	798.373	418.413	61.4817	166.114	532.832	151.771	277.95	123.841	159.779	67.9455	226.942	115.762
46.54_1749.9321n	#3033	2	69.13	-0.0377621	-21.5787	H4_HUMAN	KTVTAMDVVYALKR	[1] (K) Me2|[6] (M) Ox	Histone H4 OS=Homo sapiens GN=HIST1H4A PE=1 SV=2	46.54	1.58232	1749.93	3.10906	P3	P12	0.0997862	100.123	405.258	114.835	439.439	223.185	405.99	309.548	1230.88	967.379	829.08	971.537	299.677	746.984	1533.51	201.302	487.444	259.295	145.444	176.569	223.247	391.936
20.87_1822.0123n	#12503	2	47.9	-0.00510738	-2.80314	H4_HUMAN	SGRGKGGKGLGKGGAKR	[12] (K) Ac|[16] (K) Ac	Histone H4 OS=Homo sapiens GN=HIST1H4A PE=1 SV=2	20.8696	0.838483	1822.01	7.8057	P0	P9	1.60374e-05	48.5423	154.986	355.696	215.561	326.147	54.1455	61.6948	47.4241	60.0059	100.257	35.4386	68.6361	43.0143	55.9949	20.56	22.3633	35.9051	50.3539	52.6514	34.6869	21.5955
27.34_1843.0362n	#12620	2	84.53	-0.0178779	-9.70017	H4_HUMAN	GKGGKGLGKGGAKRHR		Histone H4 OS=Homo sapiens GN=HIST1H4A PE=1 SV=2	27.3429	0.880667	1843.04	2.06655	P0	P6	0.14067	42.4407	65.1242	186.611	103.147	157.085	103.092	63.5278	58.2042	74.9446	76.3351	29.2803	84.4274	57.6974	41.3078	58.5629	61.9419	101.183	60.5006	117.618	83.6135	53.7269
24.10_1843.0533n	#5768	3	28.26	-0.000845282	-0.458631	H4_HUMAN	GKGGKGLGKGGAKRHR		Histone H4 OS=Homo sapiens GN=HIST1H4A PE=1 SV=2	24.0989	0.539167	1843.05	2.06612	P12	P6	0.447126	66.2229	36.9965	38.1288	24.2696	72.2594	27.7008	38.1823	10.1628	23.103	40.6166	7.46406	14.5113	33.6633	22.1548	35.604	43.1735	36.1397	10.1196	62.4634	87.2409	39.0515
33.23_1843.0549n	#9731	3	37.15	0.000817555	0.443587	H4_HUMAN	GKGGKGLGKGGAKRHR		Histone H4 OS=Homo sapiens GN=HIST1H4A PE=1 SV=2	33.2341	0.9178	1843.05	6.04637	P3	P0	0.479157	164.846	4.24857	0	26.1463	0	85.6152	72.7149	23.7265	1.72229	90.1941	56.9533	32.7757	0.0713375	29.3594	25.8949	17.7842	0.902805	73.8465	13.4157	0.000100075	0.0667019
27.26_1829.0408n	#4528	3	30.55	0.00240114	1.31279	H4_HUMAN	GKGGKGLGKGGAKRHR	[13] (K) Ac	Histone H4 OS=Homo sapiens GN=HIST1H4A PE=1 SV=2	27.2588	1.42115	1829.04	2.89805	P0	P6	0.18603	72.0266	125.064	287.694	233.331	324.427	45.8296	72.6242	172.962	264.996	122.883	21.1358	112.613	78.2549	115.902	53.4105	93.6079	251.967	111.154	188.817	82.5883	69.166
46.28_2119.1384n	#5365	2	32.65	-0.00760549	-3.58894	H4_HUMAN	KTVTAMDVVYALKRQGR	[6] (M) Ox	Histone H4 OS=Homo sapiens GN=HIST1H4A PE=1 SV=2	46.2849	1.81962	2119.14	1.74237	P3	P12	0.969898	93.6011	147.984	244.172	162.122	326.77	81.5721	184.432	300.104	805.102	430.985	240.193	92.7977	190.308	584.414	77.6238	167.533	340.103	112.399	294.153	97.042	283.387
31.08_1843.0592n	#6161	3	28.12	0.00509571	2.76482	H4_HUMAN	GKGGKGLGKGGAKRHR	[9] (K) Me1|[13] (K) Ac	Histone H4 OS=Homo sapiens GN=HIST1H4A PE=1 SV=2	31.0756	1.90863	1843.06	2.3312	P6	P0	0.332027	118.449	112.595	11.0529	202.313	6.26136	255.396	203.112	230.541	28.6871	247.037	218.275	273.678	35.4896	179.513	207.19	199.991	59.9898	335.64	231.636	2.07129	0
29.21_1857.0449n	#6562	2	66.65	-0.024791	-13.3495	H4_HUMAN	GKGGKGLGKGGAKRHR	[14] (R) Me	Histone H4 OS=Homo sapiens GN=HIST1H4A PE=1 SV=2	29.2072	0.705967	1857.04	1.303	P0	P6	0.95694	62.7796	63.4924	112.114	31.2204	64.8046	96.7108	69.6551	33.2971	46.5701	60.0936	49.1913	76.3085	22.8733	50.0318	50.83	51.267	68.3944	36.9959	122.39	64.5811	35.2229
39.13_1975.1516n	#8539	2	48.75	-0.0061563	-3.11687	H4_HUMAN	KVLRDNIQGITKPAIR	[1] (K) Ac	Histone H4 OS=Homo sapiens GN=HIST1H4A PE=1 SV=2	39.1274	0.55035	1975.15	12.5304	P12	P3	0.170595	155.394	0	12.9358	1.07511	14.4298	0	1.15207	0.918242	10.0709	20.3755	5.52905	3.34222	21.9961	17.6958	5.47633	1.445	9.96345	2.05843	10.4246	85.6712	53.9809
33.19_1575.9051n	#8742	2	24.76	-0.00455853	-2.89263	H4_HUMAN	GKGGKGLGKGGAKR	[2] (K) Me1|[5] (K) Cr	Histone H4 OS=Homo sapiens GN=HIST1H4A PE=1 SV=2	33.1923	0.41765	1575.91	13.5256	P3	P0	0.608138	177.064	0	5.43338	0	2.72435	100.705	7.3209	0	2.31259	1.90185	3.36261	6.82653	0.536081	12.5588	0	16.6058	11.2305	3.94526	2.22849	3.53455	3.16002
32.90_1563.9037n	#10059	2	35.84	-0.00604039	-3.86236	H4_HUMAN	GKGGKGLGKGGAKR	[5] (K) Me1	Histone H4 OS=Homo sapiens GN=HIST1H4A PE=1 SV=2	32.9001	0.207267	1563.9	7.48813	P6	P9	0.171748	200	0	6.75622	0	18.1952	4.50007	0	0	0	8.81153	3.98664	5.22356	7.38295	0	0	0	3.39266	0	13.3945	1.33864	9.76529
22.61_1012.5487n	#12901	2	41.24	0.00328052	3.23988	H2B1L_HUMAN;H2B1A_HUMAN	LAHYNKR		Histone H2B type 1-L OS=Homo sapiens GN=HIST1H2BL PE=1 SV=3	22.6117	0.947533	1012.55	2.43946	P0	P9	0.0480661	41.2082	30752	41020	12940.7	38588.7	21157	24898.5	14776.1	17362.6	23055.7	16174.4	17414.8	17309.1	13689.9	14015.4	13665	9174.36	11394.4	23172.5	25927.7	23113.2
23.52_1012.5485n	#12900	2	40.85	0.00312217	3.08348	H2B1L_HUMAN;H2B1A_HUMAN	LAHYNKR		Histone H2B type 1-L OS=Homo sapiens GN=HIST1H2BL PE=1 SV=3	23.5179	2.48688	1012.55	2.13831	P3	P12	0.489331	77.6057	35644.6	10390.5	14415.1	6550.62	37001.8	23689.7	19366.9	7678.44	21462.8	21887.7	22182	5799.44	19747.2	13748	10541.2	6998.44	21643.2	8580.7	4425.48	6381.65
42.51_3691.0790n	#12829	3	49.07	-0.0862024	-23.3537	H2B1L_HUMAN;H2B1A_HUMAN	PELAKSAPAPKKGSKKAVTKAQKKDGKKR	[5] (K) Me1|[11] (K) Me1|[12] (K) Me2	Histone H2B type 1-L OS=Homo sapiens GN=HIST1H2BL PE=1 SV=3	42.5104	0.4619	3691.08	2.06876	P0	P12	0.391939	61.6346	271.851	371.344	62.4349	345.438	210.334	66.9768	230.39	67.8496	419.574	186.248	161.237	226.273	267.526	83.3437	111.447	107.48	176.403	193.495	20.7243	117.446
43.27_3691.0892n	#12826	3	36.59	-0.0396131	-10.732	H2B1L_HUMAN;H2B1A_HUMAN	PELAKSAPAPKKGSKKAVTKAQKKDGKKR		Histone H2B type 1-L OS=Homo sapiens GN=HIST1H2BL PE=1 SV=3	43.2658	0.516	3691.09	1.73232	P6	P12	0.185948	43.493	600.822	729.7	392.216	617.747	555.976	536.36	788.07	618.602	1182.47	766.957	567.102	754.542	783.34	403.331	485.474	542.396	555.148	692.732	208.98	431.406
49.04_3691.1177n	#2330	3	59.67	-0.0110684	-2.99864	H2B1L_HUMAN;H2B1A_HUMAN	PELAKSAPAPKKGSKKAVTKAQKKDGKKR		Histone H2B type 1-L OS=Homo sapiens GN=HIST1H2BL PE=1 SV=3	49.0403	0.584783	3691.12	2.11759	P6	P12	0.527024	72.9173	244.207	302.508	176.35	298.329	242.09	252.083	284.241	281.596	924.978	463.293	123.952	342.425	442.683	294.12	373.331	168.775	188.101	312.49	213.215	162.022
42.55_3661.0733n	#12710	3	51.32	-0.0814452	-22.2458	H2B1L_HUMAN;H2B1A_HUMAN	PELAKSAPAPKKGSKKAVTKAQKKDGKKR	[5] (K) Me2|[12] (K) Cr|[15] (K) Me3	Histone H2B type 1-L OS=Homo sapiens GN=HIST1H2BL PE=1 SV=3	42.5524	0.371967	3661.07	2.92704	P0	P9	0.0312135	63.2255	437.157	801.279	970.253	500.87	183.777	551.673	172.904	645.151	585.945	310.522	233.053	377.603	318.374	184.708	215.557	207.059	334.056	287.139	235.158	268.361
63.25_3007.6421n	#1133	3	31.75	-0.00608467	-2.02307	H2B1L_HUMAN;H2B1A_HUMAN	LLLPGELAKHAVSEGTKAVTKYTSSK		Histone H2B type 1-L OS=Homo sapiens GN=HIST1H2BL PE=1 SV=3	63.2544	1.38203	3007.64	1.51326	P0	P3	0.934163	76.139	4924.89	1713.16	1393.87	1200.29	1997.25	1067.42	1801.09	1235.1	3945.23	1249.67	1202.67	1658.03	2214.3	2283.53	1206.93	1635.05	1129.56	1790.48	2022.07	2513.99
27.34_1516.8192n	#1953	2	27.55	-0.0016635	-1.0967	H2B1L_HUMAN;H2B1A_HUMAN	STITSREIQTAVR		Histone H2B type 1-L OS=Homo sapiens GN=HIST1H2BL PE=1 SV=3	27.3429	1.70987	1516.82	1.48495	P0	P9	0.625232	73.683	685.187	777.274	365.449	674.08	346.781	616.376	627.247	736.151	476.512	514.107	610.89	704.849	452.021	450.491	525.262	257.125	188.002	207.974	773.407	952.294
44.12_3705.0978n	#12532	3	47.06	-0.010301	-2.78021	H2B1B_HUMAN	PEPSKSAPAPKKGSKKAITKAQKKDGKKR		Histone H2B type 1-B OS=Homo sapiens GN=HIST1H2BB PE=1 SV=2	44.1152	0.504167	3705.1	1.50054	P6	P12	0.47256	44.8435	464.424	831.684	948.762	597.815	862.008	496.105	1248.87	869.533	1421.5	949.945	594.607	574.652	1120.66	685.153	684.339	888.069	688.166	566.406	341.433	763.612
44.58_3705.0943n	#12533	3	43.37	-0.0137877	-3.72126	H2B1B_HUMAN	PEPSKSAPAPKKGSKKAITKAQKKDGKKR		Histone H2B type 1-B OS=Homo sapiens GN=HIST1H2BB PE=1 SV=2	44.5789	0.539533	3705.09	9.79115	P12	P3	0.000767667	122.643	44.0763	134.226	89.9982	43.4105	100.266	35.8237	55.6939	56.9453	389.039	84.67	25.1265	52.8918	875.891	126.667	376.623	857.979	887.371	644.34	514.288	389.34
43.14_3647.0530n	#12696	3	42.99	-0.0132703	-3.63863	H2B1H_HUMAN	PDPAKSAPAPKKGSKKAVTKAQKKDGKKR	[20] (K) Ac	Histone H2B type 1-H OS=Homo sapiens GN=HIST1H2BH PE=1 SV=3	43.1397	0.209567	3647.05	14.1599	P0	P3	0.00107066	63.6992	149.968	91.5214	26.0666	91.2395	3.70369	6.8365	8.88973	5.90895	60.628	25.276	11.2788	41.7121	15.1177	6.46289	8.33524	9.17149	25.6224	14.5454	2.52332	23.9698
43.57_3740.1466n	#12695	3	36.35	0.0192161	5.13782	H2B1L_HUMAN;H2B1A_HUMAN	MPELAKSAPAPKKGSKKAVTKAQKKDGKKR	[1] (M) Ox|[6] (K) Me2|[12] (K) Ac|[13] (K) Ac|[16] (K) Ac|[17] (K) Me2	Histone H2B type 1-L OS=Homo sapiens GN=HIST1H2BL PE=1 SV=3	43.5724	0.168283	3740.15	2.55231	P0	P12	0.0563827	63.6294	115.416	132.946	98.155	115.328	162.757	65.2916	132.448	77.6125	103.778	99.5604	38.301	113.292	64.5513	44.6061	55.9386	67.0484	55.4697	44.5212	6.31027	74.6505
10.25_815.4521n	#912	2	42.51	0.00197495	2.42192	H2B1L_HUMAN;H2B1A_HUMAN	EIQTAVR		Histone H2B type 1-A OS=Homo sapiens GN=HIST1H2BA PE=1 SV=3	10.2474	1.46743	815.452	1.34936	P6	P3	0.923206	46.8183	732.368	399.369	246.521	479.598	608.27	419.542	436.266	301.066	365.286	809.006	344.495	863.025	751.3	477.367	799.216	245.342	244.466	546.137	620.532	623.346
22.94_871.4815n	#10460	2	37.68	0.00518165	5.94583	H2B1L_HUMAN;H2B1A_HUMAN	EIQTAVR		Histone H2B type 1-L OS=Homo sapiens GN=HIST1H2BL PE=1 SV=3	22.9411	0.3701	871.481	3.59072	P3	P12	0.570923	77.7224	24.1234	16.8185	37.2694	0.578955	58.354	36.9163	13.0834	9.25846	14.4582	11.3163	14.3189	16.3983	33.1985	21.752	19.0093	6.19102	9.49432	8.66486	8.53921	6.0561
43.57_3705.0950n	#12701	3	27.81	-0.0131377	-3.54583	H2B1B_HUMAN	PEPSKSAPAPKKGSKKAITKAQKKDGKKR		Histone H2B type 1-B OS=Homo sapiens GN=HIST1H2BB PE=1 SV=2	43.5724	0.503767	3705.09	1.70072	P3	P12	0.0852942	43.0141	2162.42	2149.03	1537.19	1848.26	2629.52	1755.52	2657.42	1943.87	2832.35	1812.64	1442.26	1836.65	1956.16	1032.62	1175.89	1514.42	1316.93	1481.05	560.753	1925.11
43.74_3675.0868n	#12699	3	46	-0.0107451	-2.92375	H2B1C_HUMAN;H2B1J_HUMAN	PEPAKSAPAPKKGSKKAVTKAQKKDGKKR		Histone H2B type 1-C/E/F/G/I OS=Homo sapiens GN=HIST1H2BC PE=1 SV=4	43.7407	0.88035	3675.09	1.5473	P6	P12	0.285194	38.3057	3900.52	7715.21	7484.54	6280.18	8028.75	6685.32	10745.4	8243.67	13446.5	7723.98	5998.67	7305.13	9454.01	4655.16	6186.17	9962.22	6594.03	7111.81	2967.83	5606.51
44.37_3661.0724n	#666	3	37.1	-0.00954127	-2.60613	H2B1H_HUMAN	PDPAKSAPAPKKGSKKAVTKAQKKDGKKR		Histone H2B type 1-H OS=Homo sapiens GN=HIST1H2BH PE=1 SV=3	44.3692	0.77165	3661.07	1.85823	P6	P12	0.111958	51.7929	1571.55	2609.1	2839.1	1924.04	3324.89	1980.11	2531.73	2190.59	4521.05	2898.28	1392.93	1873.74	2487.4	977.972	1199.16	1843.43	1730.97	1655.75	1094.03	1269.89
42.72_3661.0725n	#12708	3	25.33	-0.00940495	-2.5689	H2B1H_HUMAN	PDPAKSAPAPKKGSKKAVTKAQKKDGKKR		Histone H2B type 1-H OS=Homo sapiens GN=HIST1H2BH PE=1 SV=3	42.7201	0.713367	3661.07	1.8201	P6	P3	0.589937	54.0374	925.643	1441.57	250.42	1238.79	863.163	316.217	858.91	358.775	1883.72	834.478	705.66	939.036	1112.99	482.761	565.332	507.432	866.126	1023.95	226.709	714.262
42.68_3717.0000n	#942	3	52.86	-0.108069	-29.0735	H2B1C_HUMAN;H2B1J_HUMAN	PEPAKSAPAPKKGSKKAVTKAQKKDGKKR	[5] (K) Cr|[15] (K) Hib	Histone H2B type 1-C/E/F/G/I OS=Homo sapiens GN=HIST1H2BC PE=1 SV=4	42.6782	1.13352	3717	1.78305	P0	P9	0.0815926	45.4446	880.572	1400.63	948.866	1203.04	748.249	562.938	788.005	633.275	1395.38	598.82	699.622	633.491	720.862	574.187	599.759	591.443	914.804	846.701	407.222	788.987
43.57_3722.1133n	#1647	3	39.11	-0.00364004	-0.977948	H2B1H_HUMAN	MPDPAKSAPAPKKGSKKAVTKAQKKDGKKR	[13] (K) Ac|[16] (K) Me2|[17] (K) Me2	Histone H2B type 1-H OS=Homo sapiens GN=HIST1H2BH PE=1 SV=3	43.5724	0.68335	3722.11	1.68601	P3	P12	0.0416793	46.806	701.093	824.597	644.397	712.337	895.272	593.531	955.582	725.842	889.219	606.075	546.436	711.154	597.682	350.519	450.595	529.851	477.959	454.841	204.579	742.929
43.31_3743.0102n	#1703	3	35.16	-0.0924354	-24.6949	H2B2C_HUMAN	PEPAKFAPAPKKGSKKAVTKAQKKDGKKR	[N-term] (N-term) Ac|[5] (K) Cr|[11] (K) Ac|[12] (K) Cr|[15] (K) Cr	Putative histone H2B type 2-C OS=Homo sapiens GN=HIST2H2BC PE=5 SV=3	43.3139	0.515067	3743.01	1.39116	P6	P9	0.283042	33.7391	340.823	458.37	275.185	478.524	377.695	334.587	517.677	388.385	610.872	335.421	352.676	353.532	360.827	239.003	292.07	295.96	333.968	396.781	157.576	339.893
43.31_3647.0585n	#12697	3	44.65	-0.0804777	-22.066	H2B1H_HUMAN	PDPAKSAPAPKKGSKKAVTKAQKKDGKKR	[12] (K) Me1|[15] (K) Me3|[16] (K) Me3	Histone H2B type 1-H OS=Homo sapiens GN=HIST1H2BH PE=1 SV=3	43.3139	0.432767	3647.06	2.25688	P0	P9	0.223949	50.751	96.339	386.002	272.581	294.178	148.352	97.1989	283.982	153.541	368.377	147.473	134.074	199.506	184.787	58.0735	108.132	113.852	168.744	172.929	53.6536	136.804
43.53_3657.0846n	#3698	3	41.93	-0.0387858	-10.6056	H2B1H_HUMAN	PDPAKSAPAPKKGSKKAVTKAQKKDGKKR	[5] (K) Me1|[11] (K) Cr|[12] (K) Cr|[15] (K) Me2|[16] (K) Me3	Histone H2B type 1-H OS=Homo sapiens GN=HIST1H2BH PE=1 SV=3	43.5303	0.46845	3657.08	2.05234	P6	P12	0.352655	62.0127	91.6221	167.555	83.5194	125.258	95.7073	69.2759	216.029	185.193	292.854	132.01	127.928	177.444	184.05	44.1903	67.4934	182.128	65.4367	140.223	40.1664	109.98
43.53_3728.0829n	#12691	3	21.97	-0.0775722	-20.8071	H2B1M_HUMAN	PEPVKSAPVPKKGSKKAINKAQKKDGKKR	[12] (K) Ac|[15] (K) Ac|[16] (K) Cr|[20] (K) Me3	Histone H2B type 1-M OS=Homo sapiens GN=HIST1H2BM PE=1 SV=3	43.5303	0.600117	3728.08	1.94033	P0	P12	0.868034	110.109	2637.96	475.164	382.665	485.803	662.642	400.905	828.837	358.217	830.826	503.475	691.055	538.895	676.994	504.881	483.759	855.939	600.471	581.073	319.543	550.93
24.35_1087.6172n	#12915	2	40.57	0.00341432	3.13928	H31_HUMAN;H31T_HUMAN;H3C_HUMAN	YRPGTVALR		Histone H3.1 OS=Homo sapiens GN=HIST1H3A PE=1 SV=2	24.3466	1.44473	1087.62	1.42835	P0	P12	0.0725761	22.3273	106262	86226.9	67876.5	77810.2	90932.1	85173.7	87224	67757.4	83838.8	67087.4	71097.4	51672.9	85865.2	72642.4	64184	49619.1	71399.8	60413.2	53515	51432.6
25.42_1087.6163n	#12917	2	42.54	0.00246295	2.26454	H31_HUMAN;H31T_HUMAN;H3C_HUMAN	YRPGTVALR		Histone H3.1 OS=Homo sapiens GN=HIST1H3A PE=1 SV=2	25.419	2.0497	1087.62	3.46225	P3	P12	0.261364	100.421	7173.14	1654.14	4170.91	1350.68	13330.3	6830.75	6097.87	1636.2	7978.07	6117.44	3564.23	1368.05	7138.91	4366.98	2554.29	1385.56	5016.11	1417.36	726.034	897.429
9.61_1040.5997n	#19	2	38.45	0.0018296	1.75822	H31_HUMAN;H31T_HUMAN;H3C_HUMAN	KSTGGKAPR	[1] (K) Me2	Histone H3.1 OS=Homo sapiens GN=HIST1H3A PE=1 SV=2	9.60505	1.54708	1040.6	1.51175	P3	P12	0.23805	30.6706	43882.9	28507.1	29164	34074.1	55212.5	49191.3	33965.4	27939	31826.8	28884.7	29247.4	23456.3	39881.2	44699	24825.5	25088.3	38199.2	28561.9	22139.6	21109.7
15.57_1040.5673n	#1497	2	40.86	-0.0305616	-29.3692	H31_HUMAN;H31T_HUMAN;H3C_HUMAN	KSTGGKAPR	[1] (K) Me2	Histone H3.1 OS=Homo sapiens GN=HIST1H3A PE=1 SV=2	15.5669	0.617417	1040.57	1.76232	P0	P3	0.0696777	45.0321	133.208	99.3359	213.252	133.269	65.8699	93.6831	102.138	66.889	114.664	117.553	158.105	151.342	175.153	100.744	62.0049	90.5382	90.5709	64.9407	127.283	83.2165
9.32_1054.6140n	#12671	2	36.33	0.00050732	0.481048	H31_HUMAN;H31T_HUMAN;H3C_HUMAN	KSTGGKAPR	[1] (K) Me3	Histone H3.1 OS=Homo sapiens GN=HIST1H3A PE=1 SV=2	9.31717	0.892267	1054.61	1.66659	P3	P6	0.0645896	35.7301	25209	26051.2	24801	22143.6	43370.1	30055.7	25531.3	18468.1	21108.5	18041.5	18870.3	12438.1	22657.1	26778.6	15001.6	20283.6	22067	21328.5	17096.2	13826.3
18.88_1054.6059n	#12598	2	26.71	-0.00757754	-7.18513	H31_HUMAN;H31T_HUMAN;H3C_HUMAN	KSTGGKAPR	[1] (K) Me3	Histone H3.1 OS=Homo sapiens GN=HIST1H3A PE=1 SV=2	18.8769	0.330183	1054.61	121.745	P12	P3	0.383916	200	21.806	2.30276	0.63575	9.02686	0	0	0	0.748792	3.87813	35.347	0.645205	0	12.0471	23.2407	8.68169	0	0	77.5092	13.6528	0
7.05_1026.5835n	#12515	2	47.14	0.00128507	1.25179	H31_HUMAN;H31T_HUMAN;H3C_HUMAN	KSTGGKAPR	[1] (K) Me2|[6] (K) Ac	Histone H3.1 OS=Homo sapiens GN=HIST1H3A PE=1 SV=2	7.04745	0.949767	1026.58	1.41858	P0	P3	0.713472	64.7698	1691.97	733.666	1925.22	1026.59	1174.14	875.622	1115.72	625.236	1646.11	1059.39	1245.74	1077.65	2124.28	840.852	658.529	699.509	1071.99	897.335	1777.29	720.808
7.85_1026.5840n	#12668	2	45.29	0.00180319	1.7565	H31_HUMAN;H31T_HUMAN;H3C_HUMAN	KSTGGKAPR	[1] (K) Me2|[6] (K) Ac	Histone H3.1 OS=Homo sapiens GN=HIST1H3A PE=1 SV=2	7.84577	0.408217	1026.58	1.38251	P3	P6	0.189014	31.5935	13013.8	11413.7	9688.37	10701.6	12623.6	14480.2	11392.3	11420.9	10192.3	9382.86	11563.4	4967.42	9784.38	9850.45	9207.98	8309.92	14588.9	13316.5	9310.71	8230.66
8.01_1026.5837n	#12669	2	46.36	0.00150746	1.46843	H31_HUMAN;H31T_HUMAN;H3C_HUMAN	KSTGGKAPR	[1] (K) Me2|[6] (K) Ac	Histone H3.1 OS=Homo sapiens GN=HIST1H3A PE=1 SV=2	8.01207	0.741467	1026.58	2.35392	P3	P6	0.769294	110.436	8883.82	1089.37	4714.6	834.716	9819.77	4344.63	4007.71	1720.46	2135.45	2033.27	2110.36	2171.77	4547.65	6832.65	1095.13	1179.14	7875.04	1232.29	1413.92	1338.25
41.72_1511.8405n	#12713	2	61.61	0.00231084	1.5285	H31_HUMAN;H31T_HUMAN;H3C_HUMAN	VTIMPKDIQLAR	[4] (M) Ox	Histone H3.1 OS=Homo sapiens GN=HIST1H3A PE=1 SV=2	41.7156	1.2098	1511.84	1.52794	P3	P12	0.00974418	27.2211	26361.3	24377.1	20870.1	21304.8	27778	24964.1	27767.7	25363.2	22662.2	19616.9	17978.3	19495.2	26280.2	17742.1	19665.8	13657.6	20986.2	15537.2	15370.1	17397.9
7.56_1040.5996n	#47	2	33.91	0.00165827	1.59357	H31_HUMAN;H31T_HUMAN;H3C_HUMAN	KSTGGKAPR	[1] (K) Me3|[6] (K) Ac	Histone H3.1 OS=Homo sapiens GN=HIST1H3A PE=1 SV=2	7.5563	1.33923	1040.6	1.77045	P3	P6	0.069381	44.5008	7180.49	5992.5	5873	5491.11	10546	10210	6982.85	7023.91	5304.42	3998.1	7734.94	2597.48	7090.74	4948.49	3995.51	4569.27	7956.93	5245.12	3721.02	3519.2
33.74_1153.6844n	#48	2	67.9	0.0024537	2.12684	H31_HUMAN;H31T_HUMAN;H3C_HUMAN	KQLATKAAR		Histone H3.1 OS=Homo sapiens GN=HIST1H3A PE=1 SV=2	33.7351	1.07882	1153.68	1.39142	P3	P12	0.0265222	27.3575	11262	10755.1	8634.76	10844.2	14934.8	11191.7	8534.14	8774.1	8939.25	8177.82	9152.06	7740.53	8103.77	7920.11	6869.04	8862.64	8736.04	6645.52	8520.98	7313.44
25.29_1656.9312n	#61	2	110.92	2.29922e-05	0.0138764	H31_HUMAN;H31T_HUMAN;H3C_HUMAN	KSAPATGGVKKPHR		Histone H3.1 OS=Homo sapiens GN=HIST1H3A PE=1 SV=2	25.2946	1.54178	1656.93	2.68589	P0	P9	7.22898e-06	21.4238	25140.5	26184.7	20532.6	22892.9	14873.4	12838.7	12313.8	9326.98	14647.2	10557.8	13915.4	9272.93	10429.3	9328.34	8073.33	7446.22	12441.2	9207.51	9440.22	8380.8
19.46_1068.5958n	#75	2	49.31	0.00303579	2.84092	H31_HUMAN;H31T_HUMAN;H3C_HUMAN	KSTGGKAPR		Histone H3.1 OS=Homo sapiens GN=HIST1H3A PE=1 SV=2	19.459	0.993783	1068.6	1.45677	P0	P12	0.0207722	18.7325	3691.85	4926.77	5412.26	5239.98	3699.89	3979.37	2977.03	2741.41	2881.68	3270.97	4305.67	3081.35	2742.87	3761.55	3418.16	3570.68	3898.55	2952.05	3431.08	2946.83
38.29_1446.7428n	#2060	2	70.88	0.00733832	5.07233	H31_HUMAN;H31T_HUMAN;H3C_HUMAN	EIAQDFKTDLR		Histone H3.1 OS=Homo sapiens GN=HIST1H3A PE=1 SV=2	38.2851	0.96855	1446.74	2.22553	P3	P12	0.0221531	48.2109	489.053	233.221	276.95	235.034	408.421	397.956	314.372	238.642	321.376	214.388	175.67	187.35	307.725	228.086	231.452	134.425	262.414	127.967	111.104	109.333
39.67_1446.7371n	#12611	2	91.44	0.00161529	1.11651	H31_HUMAN;H31T_HUMAN;H3C_HUMAN	EIAQDFKTDLR		Histone H3.1 OS=Homo sapiens GN=HIST1H3A PE=1 SV=2	39.6749	0.753683	1446.74	1.74075	P3	P12	0.0545206	38.9243	280.983	209.584	169.035	187.429	207.279	198.237	268.557	208.214	198.512	179.956	147.526	163.132	262.293	211.336	144.564	104.012	200.078	93.4086	105.392	107.964
42.72_1446.7375n	#81	2	94.89	0.00200562	1.38631	H31_HUMAN;H31T_HUMAN;H3C_HUMAN	EIAQDFKTDLR		Histone H3.1 OS=Homo sapiens GN=HIST1H3A PE=1 SV=2	42.7201	1.87475	1446.74	1.59957	P0	P12	0.0683539	33.5227	18556.1	13408.5	12296.8	12058	14630.7	12762.8	17694.9	9908.7	12939.4	11096.9	11096.7	11715.5	15457.3	10664.8	10572.4	6590.61	12174.9	7310.74	8092.83	7630.53
31.32_1139.6682n	#12918	2	64.55	0.00200516	1.75943	H31_HUMAN;H31T_HUMAN;H3C_HUMAN	KQLATKAAR	[1] (K) Ac	Histone H3.1 OS=Homo sapiens GN=HIST1H3A PE=1 SV=2	31.3244	0.331633	1139.67	3.14742	P0	P9	0.00521307	45.5554	1171.4	1266.86	1656.36	1152.56	1109.52	1068.87	696.649	364.295	451.263	423.952	912.744	508.039	479.207	444.656	305.038	438.235	1466.12	616.579	1163.67	570.75
31.57_1139.6685n	#12919	2	64.01	0.00226788	1.98995	H31_HUMAN;H31T_HUMAN;H3C_HUMAN	KQLATKAAR	[6] (K) Ac	Histone H3.1 OS=Homo sapiens GN=HIST1H3A PE=1 SV=2	31.5734	0.746767	1139.67	1.69923	P0	P6	0.000482053	18.0176	5203.92	6007.54	4478.01	5628.94	4481.73	3904.68	3990.11	3369.14	3450.59	2838.31	3749.16	2507.88	3333.03	3723.36	3643.98	4350.83	3903.84	4217.65	3788.59	3881.82
27.43_1670.9462n	#89	2	92.88	-0.000580321	-0.347301	H31_HUMAN;H31T_HUMAN;H3C_HUMAN	KSAPATGGVKKPHR	[10] (K) Me1	Histone H3.1 OS=Homo sapiens GN=HIST1H3A PE=1 SV=2	27.4268	0.923617	1670.95	4.53981	P0	P9	3.37283e-09	15.4844	13813.8	13648.2	10304.2	12790.3	7313.9	7084.1	6529.2	5097	6413.81	6083.96	6993.62	5596.43	3118.44	3179.24	2387.39	2451.19	4932.6	4136.91	4098.81	3365.88
23.35_1082.6106n	#12546	2	44.01	0.00221743	2.04822	H31_HUMAN;H31T_HUMAN;H3C_HUMAN	KSTGGKAPR	[1] (K) Me1	Histone H3.1 OS=Homo sapiens GN=HIST1H3A PE=1 SV=2	23.3525	0.90905	1082.61	1.37534	P3	P6	0.320054	30.6967	2872.37	3808.04	3385.74	3533.78	5246.54	4576.74	3400.12	3082.09	2994.93	2313.24	4239.92	2307.55	2530.36	3981.58	3186.33	3402.26	3981.09	2860.31	3326.76	2846.76
28.01_1670.9465n	#94	2	89.2	-0.000338016	-0.20229	H31_HUMAN;H31T_HUMAN;H3C_HUMAN	KSAPATGGVKKPHR	[1] (K) Me1	Histone H3.1 OS=Homo sapiens GN=HIST1H3A PE=1 SV=2	28.0118	1.48622	1670.95	1.10246	P3	P12	0.84435	16.9537	9644.37	8311.43	7805.43	7579	10140.7	8253.45	8858.51	6676.8	9044.63	7100.57	8565.23	6661.03	9227.2	8433.51	7243.96	6714.9	9049.45	7047.46	7481.74	7197.38
29.96_1684.9612n	#100	2	92.89	-0.00134534	-0.798439	H31_HUMAN;H31T_HUMAN;H3C_HUMAN	KSAPATGGVKKPHR	[1] (K) Me1|[10] (K) Me1	Histone H3.1 OS=Homo sapiens GN=HIST1H3A PE=1 SV=2	29.9635	1.8671	1684.96	1.96363	P0	P9	0.000353006	27.9395	11829	11133.5	7562.6	10334.9	11297.4	8731.06	9048.98	6580.11	8472.7	8162.68	9137.49	7795.09	6108.8	6758.43	4144.09	3797.15	6347.7	5339.31	5300.89	4682.87
17.09_1054.5803n	#12670	2	52.14	0.00319439	3.02907	H31_HUMAN;H31T_HUMAN;H3C_HUMAN	KSTGGKAPR	[6] (K) Ac	Histone H3.1 OS=Homo sapiens GN=HIST1H3A PE=1 SV=2	17.0918	0.919	1054.58	2.32431	P0	P3	2.1124e-05	24.6185	3556.03	3653.79	3614.45	3194.96	1772.59	1656.83	1407.4	1194.74	1197.5	1670.77	1984.61	1238.72	1394.51	1963.42	1509	1799.44	1985.24	2222.67	1812.15	1436.76
21.04_1068.5979n	#138	2	39.52	0.00513131	4.80193	H31_HUMAN;H31T_HUMAN;H3C_HUMAN	KSTGGKAPR	[1] (K) Me1|[6] (K) Ac	Histone H3.1 OS=Homo sapiens GN=HIST1H3A PE=1 SV=2	21.0377	1.08723	1068.6	1.66179	P0	P6	0.00200116	29.5517	2520.92	3333.3	2929.85	2713.64	2605.92	2840.04	2306.85	2191.79	1535.85	1465.76	2493.33	1423.95	1370.43	1990.05	1785.51	1946.83	2581.33	2197.39	2071.88	1942.38
17.72_1642.9536n	#12626	3	52.7	0.00174738	1.06356	H31_HUMAN;H31T_HUMAN;H3C_HUMAN	KSAPATGGVKKPHR	[1] (K) Me3	Histone H3.1 OS=Homo sapiens GN=HIST1H3A PE=1 SV=2	17.7215	1.36763	1642.95	5.56875	P12	P3	3.86852e-05	58.38	165.104	429.196	123.86	444.115	160.483	153.861	341.676	438.129	251.832	168.778	409.001	437.459	1610.83	1118.27	972.418	1478.66	895.721	1472.99	1917.81	1806.52
23.39_1642.9331n	#12725	2	88.94	0.0175729	10.6962	H31_HUMAN;H31T_HUMAN;H3C_HUMAN	KSAPATGGVKKPHR	[1] (K) Ac	Histone H3.1 OS=Homo sapiens GN=HIST1H3A PE=1 SV=2	23.3938	0.620083	1642.93	3.90089	P0	P9	1.37022e-06	29.3629	1296.93	1991.51	1081.99	1970.73	586.903	515.906	465.21	566.147	753.084	499.502	660.939	600.323	481.99	427.577	327.949	388.052	725.362	605.559	948.525	737.137
25.38_1642.9300n	#12812	2	81.83	0.0145289	8.84338	H31_HUMAN;H31T_HUMAN;H3C_HUMAN	KSAPATGGVKKPHR	[1] (K) Ac	Histone H3.1 OS=Homo sapiens GN=HIST1H3A PE=1 SV=2	25.3775	0.667283	1642.93	1.78226	P0	P12	0.0351477	58.7902	997.745	956.962	1061.91	755.68	576.277	607.181	1033.28	581.891	984.198	805.409	1079.27	855.193	1219.58	523.66	395.588	464.934	672.937	492.674	525.56	425.403
22.65_1642.9559n	#12748	3	---	0.00395411	2.40671	H31_HUMAN;H31T_HUMAN;H3C_HUMAN	KSAPATGGVKKPHR	[1] (K) Me3	Histone H3.1 OS=Homo sapiens GN=HIST1H3A PE=1 SV=2	22.6528	0.82195	1642.96	2.1261	P0	P9	0.0697896	42.0766	3839.14	5307.51	2247.66	6657.97	4466.01	3792.87	2635.92	2218.67	3506.56	2417.34	2471.93	2169.29	2810.04	2761.21	1707.38	1212.17	2567.42	2059.31	3118.87	2321.78
20.12_1642.9491n	#1882	2	---	-0.00279898	-1.70363	H31_HUMAN;H31T_HUMAN;H3C_HUMAN	KSAPATGGVKKPHR	[1] (K) Me2|[11] (K) Me1	Histone H3.1 OS=Homo sapiens GN=HIST1H3A PE=1 SV=2	20.1178	2.24568	1642.95	1.4346	P12	P6	0.234014	48.7651	552.055	1197.79	394.887	1086.01	649.468	658.168	1032.04	994.91	639.801	571.137	1028.07	805.186	1170.01	955.775	940.069	1128.28	914.3	1004.13	1253.38	1195.4
23.44_1642.9557n	#12749	3	47.73	0.00382983	2.33106	H31_HUMAN;H31T_HUMAN;H3C_HUMAN	KSAPATGGVKKPHR	[1] (K) Me1|[10] (K) Me2	Histone H3.1 OS=Homo sapiens GN=HIST1H3A PE=1 SV=2	23.4352	1.40557	1642.96	2.50476	P0	P9	0.00344729	43.1776	8775.53	16357.3	6456.07	16583.1	8379.78	7952.66	6681.57	8774.98	6935.66	5524.33	6122.62	6251.83	5967.1	5072.44	3691.7	4500.97	5354.08	5569.75	8033.18	7012.1
22.57_1642.9500n	#12664	2	80.7	-0.00187829	-1.14324	H31_HUMAN;H31T_HUMAN;H3C_HUMAN	KSAPATGGVKKPHR	[1] (K) Me1|[10] (K) Me2	Histone H3.1 OS=Homo sapiens GN=HIST1H3A PE=1 SV=2	22.5705	0.86325	1642.95	3.68255	P0	P9	0.0884965	68.3621	287.197	762.459	162.608	915.886	334.105	245.963	253.589	181.423	245.871	184.442	274.849	252.558	269.41	140.439	87.0592	80.9932	244.591	84.179	329.748	314.66
25.21_1642.9555n	#12746	3	38.75	0.00356803	2.17172	H31_HUMAN;H31T_HUMAN;H3C_HUMAN	KSAPATGGVKKPHR	[1] (K) Me1|[10] (K) Me2	Histone H3.1 OS=Homo sapiens GN=HIST1H3A PE=1 SV=2	25.2116	3.95318	1642.96	2.64822	P0	P12	0.00556413	65.1238	25281.8	20542.2	19083	14423.6	22689.4	21072.6	20947.3	12747.8	16700	15461.1	17758.4	9581.16	13799.2	11582.5	10643.7	7383.2	13473.7	9347.15	2750.29	4385.03
20.24_1642.9546n	#12548	3	47.13	0.00265599	1.61659	H31_HUMAN;H31T_HUMAN;H3C_HUMAN	KSAPATGGVKKPHR	[1] (K) Me2|[10] (K) Me1	Histone H3.1 OS=Homo sapiens GN=HIST1H3A PE=1 SV=2	20.2419	2.49445	1642.95	1.27347	P9	P0	0.0772941	24.6024	9645.24	12753	7065.31	11879.3	11265.6	11759.5	13363.9	12617.3	10634.5	9488.51	12197	9852.43	15569.2	13750.2	11619.1	11710.3	13356.8	14185.5	12397	12124
25.01_1642.9380n	#12718	2	64.35	-0.0139283	-8.4776	H31_HUMAN;H31T_HUMAN;H3C_HUMAN	KSAPATGGVKKPHR	[1] (K) Me2|[10] (K) Me1	Histone H3.1 OS=Homo sapiens GN=HIST1H3A PE=1 SV=2	25.0053	0.700183	1642.94	3.34306	P0	P12	1.71495e-06	29.9488	843.616	1124.58	668.288	1043.1	406.417	393.266	557.904	467.44	481.093	578.588	556.609	502.651	345.125	261.13	239.561	285.806	296.09	380.659	232.154	191.758
30.74_1642.9560n	#12583	3	46.66	0.00409911	2.49497	H31_HUMAN;H31T_HUMAN;H3C_HUMAN	KSAPATGGVKKPHR	[1] (K) Me1|[11] (K) Me2	Histone H3.1 OS=Homo sapiens GN=HIST1H3A PE=1 SV=2	30.7443	2.23757	1642.96	5.53407	P3	P12	0.15046	170.017	1600.5	408.637	1227.74	165.854	4161.48	3122.53	1279.02	179.878	1946.78	1904.69	950.268	149.752	772.881	1000.15	395.724	120.814	1401.27	99.61	45.7361	33.2115
20.33_1628.9397n	#12731	3	40.38	0.00347938	2.13599	H31_HUMAN;H31T_HUMAN;H3C_HUMAN	KSAPATGGVKKPHR	[10] (K) Me2	Histone H3.1 OS=Homo sapiens GN=HIST1H3A PE=1 SV=2	20.3251	2.03997	1628.94	2.8656	P0	P9	0.000534235	39.3797	9694.91	17023.9	7231.01	16883	6061.12	5860.69	4847.81	5353.25	6183.27	4999.97	5485.49	5685.28	5843.14	5566.93	3384.05	2944.83	6025.07	4452.17	5293.02	4481.17
21.87_1628.9332n	#12965	2	69.64	-0.00299877	-1.84094	H31_HUMAN;H31T_HUMAN;H3C_HUMAN	KSAPATGGVKKPHR	[10] (K) Me2	Histone H3.1 OS=Homo sapiens GN=HIST1H3A PE=1 SV=2	21.8701	0.536833	1628.93	6.99916	P0	P9	0.0012428	91.4538	267.661	285.239	181.717	222.4	75.1574	32.707	93.1623	76.8326	48.9492	164.587	106.353	119.265	55.5523	26.1446	19.424	35.6122	62.3775	192.354	43.8073	29.032
21.95_1628.9399n	#12732	3	37.1	0.00366777	2.25163	H31_HUMAN;H31T_HUMAN;H3C_HUMAN	KSAPATGGVKKPHR	[10] (K) Me2	Histone H3.1 OS=Homo sapiens GN=HIST1H3A PE=1 SV=2	21.9529	0.413233	1628.94	2.96366	P0	P9	0.000250908	52.8585	1325.3	1357.21	1255.24	1157.02	685.391	670.077	890.268	823.927	665.272	813.221	1022.05	814.992	518.05	394.361	334.011	472.657	733.797	635.165	242.553	275.287
22.65_1628.9401n	#12736	3	29.69	0.00391612	2.4041	H31_HUMAN;H31T_HUMAN;H3C_HUMAN	KSAPATGGVKKPHR	[10] (K) Me2	Histone H3.1 OS=Homo sapiens GN=HIST1H3A PE=1 SV=2	22.6528	0.657767	1628.94	4.32499	P0	P12	0.0013892	69.5889	2701.57	1941.11	1788.63	1281.38	1337.84	1118.86	994.563	597.164	1180.87	1021.81	1312.9	769.895	705.739	750.387	487.338	385.675	815.988	578.101	131.347	257.847
23.31_1628.9406n	#12737	3	41.35	0.00444229	2.72711	H31_HUMAN;H31T_HUMAN;H3C_HUMAN	KSAPATGGVKKPHR	[10] (K) Me2	Histone H3.1 OS=Homo sapiens GN=HIST1H3A PE=1 SV=2	23.3112	0.659967	1628.94	4.42044	P0	P12	0.0130707	96.6696	3241.94	1384.9	2114.43	829.491	1631.87	1545.48	1172.2	540.892	1636.31	1156.23	1329.46	622.396	729.153	874.467	657.309	303.153	998.882	468.338	118.021	127.433
19.62_1628.9307n	#12963	2	31.91	-0.00548679	-3.36833	H31_HUMAN;H31T_HUMAN;H3C_HUMAN	KSAPATGGVKKPHR	[10] (K) Me2	Histone H3.1 OS=Homo sapiens GN=HIST1H3A PE=1 SV=2	19.6244	1.24083	1628.93	2.40884	P9	P3	0.130645	84.5322	196.545	238.218	105.815	299.796	170.639	159.891	188.851	110.025	203.315	138.762	264.917	134.69	488.01	399.092	404.871	224.17	490.494	202.529	82.9092	108.263
20.70_1628.9305n	#12964	2	---	-0.00566797	-3.47955	H31_HUMAN;H31T_HUMAN;H3C_HUMAN	KSAPATGGVKKPHR	[10] (K) Me2	Histone H3.1 OS=Homo sapiens GN=HIST1H3A PE=1 SV=2	20.7017	1.7932	1628.93	3.62468	P0	P9	0.000403853	49.8773	925.446	2082.15	701.996	1976.29	536.196	404.461	417.362	452.89	534.765	448.146	610.712	548.143	513.25	456.116	279.665	319.626	561.746	360.06	568.308	421.253
40.18_1361.7571n	#323	2	79.11	0.00169746	1.24652	H31_HUMAN;H31T_HUMAN;H3C_HUMAN	YQKSTELLIR		Histone H3.1 OS=Homo sapiens GN=HIST1H3A PE=1 SV=2	40.1792	1.95673	1361.76	1.63958	P3	P12	0.0578811	40.1398	4951.92	2555.92	2531.52	2338.5	3185.06	2829.23	3778.99	2737.81	3183.87	2397.19	2323.21	2590	3272.53	2190.05	2322.76	1627.11	2490.49	1650.25	1705	1797.15
32.69_1517.8562n	#12949	2	58.28	-0.000433999	-0.285929	H31_HUMAN;H31T_HUMAN;H3C_HUMAN	RYQKSTELLIR		Histone H3.1 OS=Homo sapiens GN=HIST1H3A PE=1 SV=2	32.6937	2.15895	1517.86	1.26477	P3	P12	0.375174	35.6958	8663.87	8103.07	6208.42	9162.24	6928.07	7547.27	8407.83	9363.02	9398.79	4573.97	5432.87	7456.42	9840.81	5516.22	5275.64	5036.61	4690.51	5693.93	7472.81	7638.51
34.40_1517.8566n	#12951	2	45.64	3.39079e-07	0.000223393	H31_HUMAN;H31T_HUMAN;H3C_HUMAN	RYQKSTELLIR		Histone H3.1 OS=Homo sapiens GN=HIST1H3A PE=1 SV=2	34.3956	1.08418	1517.86	1.65406	P3	P12	0.0180163	24.3691	5205.18	4625.37	3717.64	4270.88	4654.58	4815.35	5887.02	5712.51	5763.87	3500.53	3999.17	3942.48	5593.52	3837.08	3882.51	3253.81	3712.1	3331.77	2492.39	3201.76
35.56_1517.8569n	#12955	2	46.85	0.000277238	0.182651	H31_HUMAN;H31T_HUMAN;H3C_HUMAN	RYQKSTELLIR		Histone H3.1 OS=Homo sapiens GN=HIST1H3A PE=1 SV=2	35.5622	0.872617	1517.86	1.83016	P3	P12	0.0311485	32.3666	3415.01	2476.07	2183.24	2142.22	3203.3	3237.61	3694.94	3069.65	3790.9	2528.67	2392.19	2098.69	3550.68	2569.87	2498.22	1806.61	2564.09	1909.96	1200.11	1541.32
36.52_1517.8565n	#12956	2	62.7	-7.51365e-05	-0.0495017	H31_HUMAN;H31T_HUMAN;H3C_HUMAN	RYQKSTELLIR		Histone H3.1 OS=Homo sapiens GN=HIST1H3A PE=1 SV=2	36.5157	3.06697	1517.86	1.93404	P3	P12	0.0890637	41.9919	8886.09	4792.98	4896.01	3973.33	7711.84	7586.66	7621.86	5260.2	8343.71	5507.96	5105.95	4078.04	7014.69	5499.22	5383.2	3053.92	5705.47	3793.84	2154.41	2917.09
39.67_1517.8568n	#12954	2	37.91	0.000169431	0.111625	H31_HUMAN;H31T_HUMAN;H3C_HUMAN	RYQKSTELLIR		Histone H3.1 OS=Homo sapiens GN=HIST1H3A PE=1 SV=2	39.6749	2.04917	1517.86	1.94351	P3	P12	0.0559237	36.1349	2686.89	1742.47	1815.23	1417.12	2871.27	2647.84	2723.01	2233.99	2984.33	2167.69	1847.37	1394.6	2529.12	2064.93	1742.85	1044.5	2034.22	1347.32	957.896	1050.89
17.87_1628.9203n	#12511,#12726	2,3	74.64	0.0030755	1.88804	H31_HUMAN;H31T_HUMAN;H3C_HUMAN	KSAPATGGVKKPHR	[1] (K) Me2	Histone H3.1 OS=Homo sapiens GN=HIST1H3A PE=1 SV=2	17.8672	0.582633	1628.92	3.36487	P12	P3	0.00599115	51.5215	782.533	1475.27	455.544	1632.86	784.277	711.637	750.804	1258.87	1121.29	661.982	973.856	1392.86	2214.87	1990.86	1259.07	2119.99	1279.39	2545.54	3580.26	4390.65
18.18_1628.9330n	#2778,#12727	2,3	73.83	0.002679	1.64463	H31_HUMAN;H31T_HUMAN;H3C_HUMAN	KSAPATGGVKKPHR	[1] (K) Me2	Histone H3.1 OS=Homo sapiens GN=HIST1H3A PE=1 SV=2	18.1758	0.57785	1628.93	3.80124	P12	P3	3.46484e-05	37.1661	714.559	1273.72	598.239	1269.11	703.572	725.35	1116.28	1306.5	982.656	962.451	1693.02	1687.7	3137.3	2259.81	2189.39	3551.08	2363.1	3589.36	5155.83	3532.95
18.84_1628.9381n	#12780	3	69.38	0.00193378	1.18714	H31_HUMAN;H31T_HUMAN;H3C_HUMAN	KSAPATGGVKKPHR	[1] (K) Me2	Histone H3.1 OS=Homo sapiens GN=HIST1H3A PE=1 SV=2	18.8356	0.41215	1628.94	4.15443	P9	P0	0.00316098	64.9052	303.912	182.523	269.257	122.139	330.502	343.222	445.636	298.646	441.066	370.33	563.027	349.221	1096.15	1024.36	931.21	595.172	832.438	645.014	182.956	255.676
19.62_1628.9387n	#12729	3	89.18	0.0024756	1.51976	H31_HUMAN;H31T_HUMAN;H3C_HUMAN	KSAPATGGVKKPHR	[1] (K) Me2	Histone H3.1 OS=Homo sapiens GN=HIST1H3A PE=1 SV=2	19.6244	0.4981	1628.94	1.64031	P9	P3	0.768025	95.0941	1272.87	808.178	614.522	949.044	1008.81	960.826	945.799	410.388	1159.25	826.38	998.916	608.3	2353.45	1573.54	985.879	542.526	2394.56	713.708	439.782	422.833
22.86_1628.9121n	#1013	2	65.21	-0.0240508	-14.7647	H31_HUMAN;H31T_HUMAN;H3C_HUMAN	KSAPATGGVKKPHR	[1] (K) Me2	Histone H3.1 OS=Homo sapiens GN=HIST1H3A PE=1 SV=2	22.8588	1.44225	1628.91	3.30852	P0	P9	0.000705214	64.6331	1340.38	987.422	1423.02	813.45	465.447	365	587.831	204.254	860.728	727.132	816.667	630.026	668.804	315.07	200.213	195.464	468.21	350.857	384.788	223.942
29.08_1125.6525n	#411	2	56.72	0.00188678	1.67617	H31_HUMAN;H31T_HUMAN;H3C_HUMAN	KQLATKAAR	[1] (K) Ac|[6] (K) Ac	Histone H3.1 OS=Homo sapiens GN=HIST1H3A PE=1 SV=2	29.0816	0.711983	1125.65	3.08233	P0	P3	2.22433e-05	34.2438	848.694	1336.88	1012.69	1254.34	456.655	401.22	358.619	228.061	355.554	263.568	550.828	308.273	342.787	455.289	458.638	517.558	636.846	720.476	620.572	546.162
45.61_1460.7516n	#706	2	84.28	0.00050284	0.344234	H31_HUMAN;H31T_HUMAN;H3C_HUMAN	EIAQDFKTDLR	[7] (K) Me1	Histone H3.1 OS=Homo sapiens GN=HIST1H3A PE=1 SV=2	45.6129	1.48097	1460.75	1.43572	P0	P12	0.369386	34.0338	1979.26	1953.81	1035.43	1461.12	1644.47	1458.42	1849.1	1054.39	1318.99	1439.73	1044.11	1139.25	1847.84	1044.19	1792.38	1049.55	1197.48	825.204	1627.45	828.189
29.21_1700.9561n	#745	2	90.87	-0.00128928	-0.757976	H33_HUMAN	KSAPSTGGVKKPHR	[1] (K) Me1|[10] (K) Me1	Histone H3.3 OS=Homo sapiens GN=H3F3A PE=1 SV=2	29.2072	1.08877	1700.96	1.4937	P0	P9	0.0507221	20.5474	1061.21	1267.53	771.817	1208.54	946.208	855.699	901.645	630.335	967.799	934.083	1007.81	751.091	908.629	752.615	623.007	600.589	882.056	837.42	775.614	692.374
22.71_1600.9459n	#3039,#12562	3,4	29.9	0.0109148	6.81771	H31_HUMAN;H31T_HUMAN;H3C_HUMAN	KSAPATGGVKKPHR	[1] (K) Me2|[10] (K) Me2	Histone H3.1 OS=Homo sapiens GN=HIST1H3A PE=1 SV=2	22.7146	0.739967	1600.95	2.03638	P12	P6	0.57959	73.3808	254.601	669.412	146.048	940.323	359.775	386.226	309.403	800.803	361.152	181.176	270.61	263.196	521.308	375.699	196.171	476.9	206.332	631.233	707.107	646.741
33.17_1600.9474n	#3850,#12577	3,4	33.31	0.00890807	5.56427	H31_HUMAN;H31T_HUMAN;H3C_HUMAN	KSAPATGGVKKPHR	[1] (K) Me2|[10] (K) Me2	Histone H3.1 OS=Homo sapiens GN=HIST1H3A PE=1 SV=2	33.1713	1.3709	1600.95	3.40581	P3	P12	0.0495709	107.651	1859.66	851.495	1047.92	323.84	2363.48	2278	2613.8	1157.41	1523.29	1343.38	1627.69	682.937	2294.77	1587.12	1717.54	789.467	1470.76	816.724	45.0431	137.576
12.90_1600.9432n	#12616	3	60.31	0.00190438	1.18954	H31_HUMAN;H31T_HUMAN;H3C_HUMAN	KSAPATGGVKKPHR	[1] (K) Me2|[10] (K) Me2	Histone H3.1 OS=Homo sapiens GN=HIST1H3A PE=1 SV=2	12.8979	0.808383	1600.94	1.75405	P3	P6	0.687587	85.3764	229.907	95.8085	44.1583	206.85	154.954	219.018	161.756	204.907	139.599	139.054	94.1005	49.4898	287.993	130.684	91.9061	133.874	52.0217	72.6541	380.142	202.84
15.10_1600.9412n	#887	4	25.09	-6.00738e-05	-0.037524	H31_HUMAN;H31T_HUMAN;H3C_HUMAN	KSAPATGGVKKPHR	[1] (K) Me2|[10] (K) Me2	Histone H3.1 OS=Homo sapiens GN=HIST1H3A PE=1 SV=2	15.1049	0.753733	1600.94	2.67752	P12	P9	0.32246	73.435	505.52	153.771	154.404	339.26	136.687	255.193	148.008	134.212	116.443	348.987	79.3722	195.22	175.47	121.924	100.398	93.8478	85.3258	635.674	397.25	198.124
26.21_1600.9487n	#12568	4	26.79	0.00741074	4.62899	H31_HUMAN;H31T_HUMAN;H3C_HUMAN	KSAPATGGVKKPHR	[1] (K) Me2|[10] (K) Me2	Histone H3.1 OS=Homo sapiens GN=HIST1H3A PE=1 SV=2	26.2147	2.28587	1600.95	1.58632	P3	P6	0.250206	44.1492	1859.88	3226.17	1193.91	3397.7	2166.86	2996.51	3192.12	4399.64	2061.46	1800.43	2146.54	2032.3	3266.46	2459.92	2193.27	3211.27	1999.29	2842.76	1405.19	2358.35
16.76_1600.9394n	#12615,#1867	3,4	22.78	0.00739738	4.62064	H31_HUMAN;H31T_HUMAN;H3C_HUMAN	KSAPATGGVKKPHR	[1] (K) Me2|[11] (K) Me2	Histone H3.1 OS=Homo sapiens GN=HIST1H3A PE=1 SV=2	16.7621	1.03088	1600.94	2.75827	P12	P6	0.584553	81.2286	128.801	310.932	52.3101	386.325	146.723	309.964	268.479	463.32	220.353	113.767	141.898	292.371	663.01	241.074	125.939	312.082	84.9992	296.3	1060.31	677.816
23.91_1600.9453n	#12609,#12561	3,4	23.86	0.00782738	4.88923	H31_HUMAN;H31T_HUMAN;H3C_HUMAN	KSAPATGGVKKPHR	[1] (K) Me2|[11] (K) Me2	Histone H3.1 OS=Homo sapiens GN=HIST1H3A PE=1 SV=2	23.912	1.44677	1600.95	1.56642	P3	P6	0.630609	55.3466	1089.57	2529.58	833.402	2843.12	1374.91	1802.87	1763.47	3279.65	1479.08	1108.33	1199.81	1461.01	2377.09	1616.26	1203.05	2165.72	1076.36	2040.31	2073.27	2441.15
13.36_1600.9417n	#12618	3	35.07	0.000365016	0.228001	H31_HUMAN;H31T_HUMAN;H3C_HUMAN	KSAPATGGVKKPHR	[1] (K) Me2|[11] (K) Me2	Histone H3.1 OS=Homo sapiens GN=HIST1H3A PE=1 SV=2	13.3558	0.625133	1600.94	7.86603	P3	P6	0.119184	107.104	12.2554	31.5587	4.52015	82.2303	59.6879	66.0991	189.306	110.307	4.76553	3.03211	13.3901	32.8928	30.6826	5.55615	23.0604	20.5032	1.27869	29.0625	59.8518	80.5631
31.32_1600.9492n	#12569	4	22.92	0.00791998	4.94708	H31_HUMAN;H31T_HUMAN;H3C_HUMAN	KSAPATGGVKKPHR	[1] (K) Me2|[11] (K) Me2	Histone H3.1 OS=Homo sapiens GN=HIST1H3A PE=1 SV=2	31.3244	2.36043	1600.95	2.75065	P3	P12	0.053467	95.7162	2419.79	1629.6	1510.95	967.104	3170.41	3262.88	3705.34	1996.89	2052.47	1983.62	2612.99	1358.15	3096.37	2433.61	2314.5	1579.88	2299.04	1672.37	97.008	343.454
25.54_1698.9818n	#12587	3	---	0.0036722	2.16142	H31_HUMAN;H31T_HUMAN;H3C_HUMAN	KSAPATGGVKKPHR	[1] (K) Me1|[10] (K) Me1|[14] (R) Me	Histone H3.1 OS=Homo sapiens GN=HIST1H3A PE=1 SV=2	25.5435	1.9563	1698.98	1.57818	P0	P12	0.122401	31.8974	1790.44	2317.52	1069.96	2191.1	1847.19	1670.46	1444.41	1155.76	1380.47	1025.33	1392.39	930.416	1620.01	1335.89	917.663	815.384	1627.42	970.377	1179.93	891.594
26.09_1698.9686n	#12653	2	27.66	-0.00954306	-5.61694	H31_HUMAN;H31T_HUMAN;H3C_HUMAN	KSAPATGGVKKPHR	[1] (K) Me1|[10] (K) Me1|[11] (K) Me1	Histone H3.1 OS=Homo sapiens GN=HIST1H3A PE=1 SV=2	26.0887	1.17005	1698.97	8.20509	P0	P6	0.0455891	80.0587	26.8784	86.9353	9.044	92.7773	7.02964	5.19752	10.863	27.3124	1.73252	5.16813	7.89776	11.4822	15.887	6.61678	2.63774	8.33363	12.4267	3.98968	26.4685	14.3667
20.79_1614.9261n	#1384	3	39.43	0.00549127	3.40034	H31_HUMAN;H31T_HUMAN;H3C_HUMAN	KSAPATGGVKKPHR	[1] (K) Ac|[10] (K) Me2	Histone H3.1 OS=Homo sapiens GN=HIST1H3A PE=1 SV=2	20.7856	2.5355	1614.93	2.19164	P0	P12	0.00652336	69.1249	2074.03	2095.73	1939.7	2088.58	706.853	802.155	1341.62	965.502	1223.18	1174.35	1168.59	1375.09	1907.02	798.083	480.33	598.682	876.412	697.147	1248.45	918.582
20.79_1614.9107n	#10613	2	---	-0.0098709	-6.11231	H31_HUMAN;H31T_HUMAN;H3C_HUMAN	KSAPATGGVKKPHR	[1] (K) Ac|[10] (K) Me2	Histone H3.1 OS=Homo sapiens GN=HIST1H3A PE=1 SV=2	20.7856	1.13043	1614.91	42.1946	P0	P3	0.000959824	200	35.6263	48.4805	61.7075	58.5381	0	0	4.8431	0	11.4675	5.05539	16.6638	21.9387	32.7638	0	0.990544	0.746962	6.5741	4.85054	37.3647	14.9164
19.29_1054.5826n	#12595	2	34.92	0.00551946	5.23381	H31_HUMAN;H31T_HUMAN;H3C_HUMAN	KSTGGKAPR	[1] (K) Ac	Histone H3.1 OS=Homo sapiens GN=HIST1H3A PE=1 SV=2	19.2916	0.4168	1054.58	1.50635	P6	P0	0.312269	43.631	116.458	89.6172	165.269	116.691	138.15	159.883	173.282	81.347	172.757	189.752	191.719	180.924	230.695	130.466	97.4665	105.074	177.798	114.751	167.504	103.858
36.02_899.5258n	#1759	2	21.61	0.00294702	3.2762	H31_HUMAN;H31T_HUMAN;H3C_HUMAN	KLPFQR		Histone H3.1 OS=Homo sapiens GN=HIST1H3A PE=1 SV=2	36.0225	0.497683	899.526	1.53575	P0	P12	0.529022	64.7247	181.952	47.138	70.5732	73.1008	87.7252	86.2285	101.414	94.7491	134.241	70.5361	74.4597	59.8019	135.815	64.4699	71.5384	60.8081	68.5822	26.4377	68.0012	79.7043
23.81_1614.9309n	#2817	3	24.46	0.0102696	6.35918	H31_HUMAN;H31T_HUMAN;H3C_HUMAN	KSAPATGGVKKPHR	[1] (K) Ac|[11] (K) Me2	Histone H3.1 OS=Homo sapiens GN=HIST1H3A PE=1 SV=2	23.8081	1.69368	1614.93	2.77946	P0	P12	0.0426393	81.6008	561.772	331.71	771.884	222.062	367.851	384.772	558.863	305.289	565.439	512.42	454.6	284.632	697.015	265.331	146.526	159.647	297.757	157.266	78.6461	145.395
33.61_1418.7403n	#3397	2	39.9	-0.000195929	-0.138101	H31_HUMAN;H31T_HUMAN;H3C_HUMAN	EIAQDFKTDLR	[7] (K) Me2	Histone H3.1 OS=Homo sapiens GN=HIST1H3A PE=1 SV=2	33.6098	0.625283	1418.74	2.6169	P12	P0	0.360489	77.833	22.8846	35.8399	21.766	77.7648	25.088	44.298	68.9754	55.696	67.5674	37.3252	51.9667	103.68	116.191	45.8614	45.1612	52.1379	29.0295	50.7457	206.18	128.183
34.35_1418.7431n	#3177	2	27.86	0.00262962	1.85349	H31_HUMAN;H31T_HUMAN;H3C_HUMAN	EIAQDFKTDLR	[7] (K) Me2	Histone H3.1 OS=Homo sapiens GN=HIST1H3A PE=1 SV=2	34.3539	1.3725	1418.74	1.73443	P9	P0	0.0396514	30.9327	177.974	226.595	140.478	245.874	215.64	227.109	401.771	326.033	314.064	300.801	300.707	352.567	475.19	365.429	309.176	222.004	315.292	244.361	268.03	286.152
14.53_1040.5634n	#4121	2	32.63	0.00193442	1.85901	H31_HUMAN;H31T_HUMAN;H3C_HUMAN	KSTGGKAPR	[1] (K) Ac|[6] (K) Ac	Histone H3.1 OS=Homo sapiens GN=HIST1H3A PE=1 SV=2	14.5256	0.494183	1040.56	9.80838	P0	P9	1.82047e-05	65.4478	79.4042	101.108	64.6856	64.0777	23.5893	21.603	12.4739	9.42829	8.19251	9.74464	14.3204	7.50758	4.90941	6.5659	15.5087	4.54772	19.9066	19.2376	6.09919	7.36725
16.93_1040.5677n	#5971	2	38.34	0.00615459	5.91468	H31_HUMAN;H31T_HUMAN;H3C_HUMAN	KSTGGKAPR	[1] (K) Ac|[6] (K) Ac	Histone H3.1 OS=Homo sapiens GN=HIST1H3A PE=1 SV=2	16.9276	0.577133	1040.57	2.52572	P12	P9	0.360342	98.4145	13.7038	8.78833	51.9539	9.7441	23.3235	21.8796	53.1843	30.9088	12.0166	8.17223	44.1293	23.532	28.9422	13.3107	2.07265	13.5376	40.8384	18.2829	75.979	11.0458
45.24_1476.7537n	#4264	2	29.79	0.00774453	5.24432	H31_HUMAN;H31T_HUMAN;H3C_HUMAN	EIAQDFKTDLR	[7] (K) Hib	Histone H3.1 OS=Homo sapiens GN=HIST1H3A PE=1 SV=2	45.2351	0.878567	1476.75	1.24812	P12	P6	0.970967	52.0889	106.075	308.599	143.269	214.674	129.32	198.765	158.946	175.609	134.163	102.856	123.682	261.81	263.931	105.741	124.293	247.99	137.971	81.9336	297.533	259.532
26.30_1485.8499n	#10055	3	33.32	0.00834275	5.61483	H31_HUMAN;H31T_HUMAN;H3C_HUMAN	YRPGTVALREIR		Histone H3.1 OS=Homo sapiens GN=HIST1H3A PE=1 SV=2	26.2989	0.293067	1485.85	Infinity	P12	P3	0.080591	200	0	4.94558	0	1.95548	0	0	0	0	0	0	0	0.633754	0	0.74822	0.453381	1.15934	0	1.44919	5.57013	5.80432
27.47_1656.9304n	#12960	2	79.38	-0.000769607	-0.464477	H31_HUMAN;H31T_HUMAN;H3C_HUMAN	KSAPATGGVKKPHR	[1] (K) Ac|[10] (K) Me1	Histone H3.1 OS=Homo sapiens GN=HIST1H3A PE=1 SV=2	27.4687	0.670283	1656.93	1.94249	P6	P12	0.0276845	73.2987	584.247	512.383	759.754	538.963	384.771	352.925	738.053	276.757	694.62	705.298	648.256	614.484	722.194	294.005	175.896	198.679	371.013	274.837	452.825	272.066
45.98_3689.1045n	#1342	3	47.28	-0.00871103	-2.36128	H2B2F_HUMAN	PDPAKSAPAPKKGSKKAVTKVQKKDGKKR		Histone H2B type 2-F OS=Homo sapiens GN=HIST2H2BF PE=1 SV=3	45.9758	0.68535	3689.1	1.60602	P6	P12	0.753863	67.4929	876.272	692.768	350.834	563.005	988.435	768.274	745.102	600.37	1704.71	821.648	356.664	599.405	1252.29	327.44	564.704	727.4	472.655	718.502	414.999	562.197
18.92_955.5474n	#80	2	48.31	0.00230367	2.41084	H14_HUMAN;H1T_HUMAN	KSAGAAKR		Histone H1.4 OS=Homo sapiens GN=HIST1H1E PE=1 SV=2	18.9182	0.828967	955.547	1.45795	P3	P12	0.0255487	19.4037	3032.47	4263.46	3877.25	3592.72	4175.53	4477.24	3647.35	2986.29	3601.82	2761.9	3264.6	2694.41	2347.27	3322.17	3156.92	3076.47	3315.39	2516.22	2560.69	2092.54
56.38_2362.3074n	#150,#2264	2,3	93.24	-0.00599433	-2.53748	H14_HUMAN;H1T_HUMAN	KASGPPVSELITKAVAASKER		Histone H1.4 OS=Homo sapiens GN=HIST1H1E PE=1 SV=2	56.3837	2.19727	2362.31	1.82747	P9	P12	0.381751	68.9981	10840.9	13279.9	8316.86	9469.88	12080.2	10489.8	19114.2	22616.3	23652.7	22204.5	4990.96	6650.14	28030.2	10161.3	14558.1	14390.1	9686.45	14446.5	5646.78	6959.37
57.18_2376.3224n	#224,#3131	2,3	113.52	-0.00626292	-2.63555	H15_HUMAN	KATGPPVSELITKAVAASKER		Histone H1.5 OS=Homo sapiens GN=HIST1H1B PE=1 SV=3	57.1837	1.98472	2376.32	1.33045	P6	P0	0.785995	47.3826	7584.05	6689.31	9979.76	9454.78	15337	6598.34	11931.9	9636.8	18674.4	10962.2	6402	8808.19	14634	6602.35	11814	10921.8	12372.6	10539.3	6951.82	6643.58
60.92_2756.4656n	#1839	3	97.42	-0.0052432	-1.90214	H14_HUMAN;H1T_HUMAN	SGVSLAALKKALAAAGYDVEKNNSR		Histone H1.4 OS=Homo sapiens GN=HIST1H1E PE=1 SV=2	60.9161	1.50308	2756.47	1.31633	P6	P12	0.926468	113.324	2114.1	616.99	710.448	1131.58	1282.12	253.007	1571.73	1487.82	3697.34	1209.59	225.204	470.457	1838.8	999.426	996.657	1704.86	524.686	2198.22	853.975	679.349
55.40_2348.2901n	#12612	2	102.76	-0.00497907	-2.12029	H14_HUMAN;H1T_HUMAN	KASGPPVSELITKAVAASKER	[1] (K) Ac	Histone H1.4 OS=Homo sapiens GN=HIST1H1E PE=1 SV=2	55.4007	1.5122	2348.29	2.52573	P6	P12	0.600174	112.725	398.207	312.966	605.136	229.658	164.879	110.697	746.004	554.339	1850.77	620.059	343.669	415.754	1491.52	223.304	154.656	360.763	220.181	453.515	302.806	302.436
23.11_969.5649n	#5137	2	31.14	0.00416972	4.30063	H14_HUMAN;H1T_HUMAN	KSAGAAKR	[1] (K) Me1	Histone H1.4 OS=Homo sapiens GN=HIST1H1E PE=1 SV=2	23.1054	0.452417	969.565	5.3316	P3	P6	0.046498	72.6169	7.56208	36.6694	47.7987	20.2627	72.727	54.6756	64.6259	58.9895	19.9037	10.4542	8.51895	8.20431	3.67926	26.6212	51.6145	26.2305	20.0369	42.292	12.9542	8.04981
57.01_2374.3037n	#11188	2	86.84	-0.00712742	-3.00189	H14_HUMAN;H1T_HUMAN	KASGPPVSELITKAVAASKER	[1] (K) Cr	Histone H1.4 OS=Homo sapiens GN=HIST1H1E PE=1 SV=2	57.013	0.40765	2374.3	4.15083	P6	P0	0.161644	101.642	3.75586	9.65993	8.54076	33.2746	26.1204	6.82342	11.4752	11.0622	121.976	57.1892	12.9933	37.0961	97.8001	11.2948	7.33897	49.076	20.3272	34.3582	20.7773	18.5288
24.55_1672.9257n	#547	2	103.89	-0.000413043	-0.246898	H33_HUMAN	KSAPSTGGVKKPHR		Histone H3.3 OS=Homo sapiens GN=H3F3A PE=1 SV=2	24.5523	1.23737	1672.93	2.14067	P0	P3	0.00102007	23.3586	1445.22	1689.86	1126.56	1513.74	874.99	674.537	622.347	526.051	1034.46	791.35	991.7	600.833	1040.5	975.307	804.297	785.766	1102.28	762.076	804.453	709.552
26.63_1686.9393n	#12715	2	79.56	-0.00237184	-1.406	H33_HUMAN	KSAPSTGGVKKPHR	[10] (K) Me1	Histone H3.3 OS=Homo sapiens GN=H3F3A PE=1 SV=2	26.6317	0.708117	1686.94	3.25906	P12	P3	9.02816e-05	32.226	1165.43	1783.24	851.647	1697.69	602.056	525.261	517.095	405.655	1005.34	598.45	892.269	710.197	1253.3	958.138	1195.61	1226.96	1500.58	2098.04	2038.18	1044.49
27.26_1686.9392n	#807	2	73.47	-0.00251357	-1.49001	H33_HUMAN	KSAPSTGGVKKPHR	[1] (K) Me1	Histone H3.3 OS=Homo sapiens GN=H3F3A PE=1 SV=2	27.2588	1.04687	1686.94	1.4855	P9	P3	0.099396	25.2688	866.274	1007.8	695.472	880.514	815.397	652.077	634.224	472.857	1048.28	726.112	908.096	577.792	1280.31	949.686	871.054	723.454	1158.52	960.785	872.286	797.276
20.08_1656.9672n	#12714	3	45.93	0.0360414	21.7519	H33_HUMAN	KSAPSTGGVKKPHR	[1] (K) Cr|[10] (K) Me2	Histone H3.3 OS=Homo sapiens GN=H3F3A PE=1 SV=2	20.0765	1.50022	1656.97	2.70343	P9	P0	1.79826e-05	33.555	614.282	1015.69	463.582	872.221	1006.78	1088.48	1378.48	1445.85	960.915	856.283	1196.99	992.428	2251.49	2027.13	1817.93	1921.22	1618.21	1974.4	1502	1608.81
21.95_1658.9534n	#1553	3	51.7	0.00657927	3.96593	H33_HUMAN	KSAPSTGGVKKPHR	[1] (K) Me1|[10] (K) Me2	Histone H3.3 OS=Homo sapiens GN=H3F3A PE=1 SV=2	21.9529	0.9943	1658.95	1.43716	P3	P0	0.619058	45.3696	386.641	278.794	215.002	378.805	524.947	499.789	507.032	277.966	428.761	332.278	380.826	273.369	648.935	469.194	329.695	211.66	539.331	299.239	314.925	262.272
19.33_1658.9497n	#1564	3	65.14	0.00292012	1.76023	H33_HUMAN	KSAPSTGGVKKPHR	[1] (K) Me2|[10] (K) Me1	Histone H3.3 OS=Homo sapiens GN=H3F3A PE=1 SV=2	19.3335	0.91195	1658.95	3.633	P12	P3	0.181139	93.5914	49.4574	305.139	22.3773	353.648	65.5321	95.6009	116.713	208.482	125.091	101.352	109.296	225.931	269.451	161.936	135.093	206.499	128.66	320.891	735.242	582.038
17.68_1644.9448n	#12603	3	34.26	0.0136155	8.27724	H33_HUMAN	KSAPSTGGVKKPHR	[1] (K) Me2	Histone H3.3 OS=Homo sapiens GN=H3F3A PE=1 SV=2	17.6795	1.4973	1644.94	6.65008	P12	P3	0.000532674	73.8739	62.9101	266.547	57.5486	280.349	77.0956	52.7663	123.658	184.769	134.33	85.1936	174.35	224.437	613.303	406.433	342.439	569.5	330.501	669.489	1001.72	912.944
22.61_1658.9167n	#4188	2	62.01	0.00628642	3.78949	H33_HUMAN	KSAPSTGGVKKPHR	[1] (K) Ac	Histone H3.3 OS=Homo sapiens GN=H3F3A PE=1 SV=2	22.6117	0.4115	1658.92	6.19655	P0	P3	0.000614383	77.1598	35.1308	117.871	67.9285	101.968	11.6589	7.47135	17.3958	15.5834	24.5758	5.27091	52.6783	20.1622	8.84011	20.3503	17.1312	13.3673	56.0434	62.8968	60.7381	52.344
17.05_1658.9370n	#12363	3	31.01	-0.00977162	-5.89025	H33_HUMAN	KSAPSTGGVKKPHR	[1] (K) Me3	Histone H3.3 OS=Homo sapiens GN=H3F3A PE=1 SV=2	17.0507	0.0821333	1658.94	Infinity	P12	P0	0.438001	200	0	0	0	0	0	0	0	0	0	0	0	0	0	0	0	0	0	0	0	2.36706
26.76_891.5313n	#283	2	48.16	0.0023067	2.58736	H2A2B_HUMAN	HLQLAVR		Histone H2A type 2-B OS=Homo sapiens GN=HIST2H2AB PE=1 SV=3	26.7563	2.16292	891.531	1.27561	P0	P9	0.396079	35.0507	3224.14	4684.59	2728.87	4529.93	3398.35	4127.68	3517.96	3771.78	4688.88	2631.8	2425.37	2559.89	4106.98	2570.86	2490.82	2721.74	2985.52	4249.33	3309.61	3241.09
30.91_891.5305n	#12591	2	28.69	0.00152654	1.71228	H2A2B_HUMAN	HLQLAVR		Histone H2A type 2-B OS=Homo sapiens GN=HIST2H2AB PE=1 SV=3	30.9099	1.03543	891.531	2.30213	P3	P12	0.155084	87.0418	358.975	266.878	386.028	167.656	814.976	694.21	565.539	280.757	546.624	434.533	335.929	163.357	328.697	431.722	335.733	192.443	580.774	218.285	98.3457	125.77
31.82_891.5297n	#12592	2	24.6	0.000685528	0.768936	H2A2B_HUMAN	HLQLAVR		Histone H2A type 2-B OS=Homo sapiens GN=HIST2H2AB PE=1 SV=3	31.822	0.789767	891.53	2.10895	P3	P12	0.113628	56.836	188.061	135.818	185.702	109.848	366.93	362.014	276.296	140.678	239.676	202.966	178.407	102.906	191.964	216.467	187.765	114.107	249.653	108.437	77.7275	107.541
32.98_891.5288n	#12593	2	20.43	-0.000247088	-0.277151	H2A2B_HUMAN	HLQLAVR		Histone H2A type 2-B OS=Homo sapiens GN=HIST2H2AB PE=1 SV=3	32.9834	1.12377	891.529	1.98315	P3	P9	0.018352	43.3458	105.928	100.105	168.161	107.428	240.311	284.782	231.198	153.902	214.789	138.08	100.285	116.413	143.492	120.058	108.324	87.089	189.71	88.6299	89.7752	91.7976
27.85_1038.5618n	#3730	2	33.45	0.000747685	0.719924	H2BFS_HUMAN	LPHYNKR		Histone H2B type F-S OS=Homo sapiens GN=H2BFS PE=1 SV=2	27.8456	0.541683	1038.56	1.41015	P0	P9	0.789453	93.8193	54.9946	84.2947	22.6098	43.5516	88.2077	39.2731	23.5971	12.3501	56.7548	20.681	97.6921	3.2298	76.0106	18.0214	21.7497	29.9123	58.8866	29.4024	54.7634	53.5186
29.46_1038.5634n	#12686	2	25.35	0.00234731	2.26016	H2BFS_HUMAN	LPHYNKR		Histone H2B type F-S OS=Homo sapiens GN=H2BFS PE=1 SV=2	29.463	0.58825	1038.56	2.88779	P6	P9	0.93159	130.488	46.4079	31.7771	3.72616	1.12973	102.889	27.1806	12.9678	2.82245	36.9603	37.2467	91.9147	0	35.5834	2.15655	14.1928	5.59273	49.1719	11.2359	0.479543	6.52473
29.76_1038.5636n	#12685	2	31.24	0.00246984	2.37813	H2BFS_HUMAN	LPHYNKR		Histone H2B type F-S OS=Homo sapiens GN=H2BFS PE=1 SV=2	29.7562	0.664883	1038.56	2.52042	P3	P9	0.952231	150.996	67.4741	67.3451	11.4395	30.6674	211.707	26.513	14.1887	7.54087	59.1359	39.2495	83.1471	3.08424	45.1181	7.89019	32.087	18.0422	70.2107	18.4838	26.4201	55.1914
14.03_971.4846n	#12645	2	44.36	0.00211021	2.17216	H2AX_HUMAN	KGHYAER		Histone H2AX OS=Homo sapiens GN=H2AFX PE=1 SV=2	14.0309	0.68975	971.485	1.67853	P0	P6	0.0412569	37.2777	1634.07	3329.76	1795.84	3358.31	1745.25	2682.65	2339.04	3100.29	1927.52	1558	1480.37	1061.99	1797.78	1323.8	1769.85	1727.56	1747.74	2041.44	2136.56	2075.72
14.53_971.4846n	#12647	2	38.48	0.00206564	2.12627	H2AX_HUMAN	KGHYAER		Histone H2AX OS=Homo sapiens GN=H2AFX PE=1 SV=2	14.5256	1.4532	971.485	2.66818	P3	P12	0.231265	71.2196	1992.47	722.775	1541.96	620.346	2757.5	2143.46	1303.68	670.533	1654.47	1259.86	1135.53	326.507	969.541	1259.75	878.891	703.955	1255.85	737.475	283.976	299.427
16.31_941.5306n	#12602	2	34.15	0.00122704	1.30324	H2AX_HUMAN	GKTGGKAR		Histone H2AX OS=Homo sapiens GN=H2AFX PE=1 SV=2	16.3081	0.49505	941.531	2.52977	P3	P6	0.000551534	39.1132	81.3764	106.568	94.1716	77.1507	196.157	190.04	144.192	139.787	46.3827	49.6081	102.875	66.0499	60.8533	100.682	94.3988	104.923	100.165	79.6552	73.1332	67.1761
32.11_2152.1819n	#302	2	95.83	-0.00330814	-1.53711	H2AZ_HUMAN	AGGKAGKDSGKAKTKAVSR		Histone H2A.Z OS=Homo sapiens GN=H2AFZ PE=1 SV=2	32.1126	0.913867	2152.18	1.74141	P6	P9	0.000484215	18.9409	2769.18	3202.35	2348.63	3295.11	4475.94	3686.19	3177.78	3036.55	5024.3	3471.68	3825.62	3429.35	2440.7	2288.79	2175.05	2140.42	2788.26	2979.94	2588.26	3023.1
33.57_2122.1697n	#1606	2	123.38	-0.00498199	-2.34759	H2AV_HUMAN	AGGKAGKDSGKAKAKAVSR		Histone H2A.V OS=Homo sapiens GN=H2AFV PE=1 SV=3	33.5679	0.58345	2122.17	2.30102	P3	P9	6.61629e-05	27.0349	220.143	295.987	221.862	379.479	472.796	417.621	445.413	519.238	372.377	252.365	265.433	357.92	207.778	178.868	192.431	227.117	236.638	227.102	248.847	290.41
30.58_2138.1648n	#2329	2	71.96	-0.00482276	-2.25556	H2AZ_HUMAN	AGGKAGKDSGKAKTKAVSR	[7] (K) Ac	Histone H2A.Z OS=Homo sapiens GN=H2AFZ PE=1 SV=2	30.5794	0.53555	2138.16	2.8149	P0	P9	0.0018263	39.7336	264.222	343.44	206.848	312.315	103.456	156.732	138.364	83.7706	231.563	119.581	204.728	97.3841	111.946	65.3238	77.6588	145.379	175.93	144.401	148.937	146.095
29.00_2124.1458n	#6496	2	55.12	-0.0080924	-3.80971	H2AZ_HUMAN	AGGKAGKDSGKAKTKAVSR	[4] (K) Ac|[7] (K) Ac	Histone H2A.Z OS=Homo sapiens GN=H2AFZ PE=1 SV=2	28.9986	0.415517	2124.15	7.07188	P0	P3	0.0334505	73.4978	35.279	115.554	27.9508	103.707	11.0164	10.156	5.84025	12.9331	24.0315	2.90672	19.7095	12.768	18.606	3.61974	17.9746	22.0092	6.56255	14.0823	32.0903	47.5806
31.99_2108.1502n	#6386	2	64.22	-0.00880929	-4.17866	H2AV_HUMAN	AGGKAGKDSGKAKAKAVSR	[7] (K) Ac	Histone H2A.V OS=Homo sapiens GN=H2AFV PE=1 SV=3	31.988	0.3322	2108.15	4.07832	P0	P9	0.184302	88.1086	15.6246	59.7547	14.6557	57.2683	16.9942	7.71264	7.97404	12.9816	7.3079	0.809966	24.9819	13.6469	6.16246	5.88184	8.77261	15.3017	6.29853	5.4869	23.4408	21.9306
38.12_1371.8254n	#1081	2	65.67	0.00155401	1.1328	H2AW_HUMAN	IHPELLAKKR		Core histone macro-H2A.2 OS=Homo sapiens GN=H2AFY2 PE=1 SV=3	38.1165	2.18963	1371.83	23.4726	P3	P12	8.65671e-10	51.2861	912.661	1510.73	675.833	1217.12	2663.88	2849.29	2337.17	2596.36	653.145	854.862	999.202	798.121	188.871	176.244	140.419	144.475	168.029	63.3166	60.9841	152.73
41.41_1312.7530n	#2464	2	66.6	0.0026551	2.02255	H2AY_HUMAN	SAKAGVIFPVGR		Core histone macro-H2A.1 OS=Homo sapiens GN=H2AFY PE=1 SV=4	41.4092	0.595067	1312.75	13.043	P3	P9	3.0243e-08	45.7455	169.094	191.396	119.84	135.123	205.621	218.465	250.661	266.529	32.4212	63.1504	64.4606	75.3343	23.8246	20.1807	16.5352	11.6263	39.3331	20.1159	19.7398	49.4327
36.81_2048.1127n	#4062	2	75.33	-0.00267703	-1.30707	H2AW_HUMAN	GTKGKSETILSPPPEKR		Core histone macro-H2A.2 OS=Homo sapiens GN=H2AFY2 PE=1 SV=3	36.8062	0.548967	2048.11	120.126	P3	P12	2.55897e-06	122.641	49.6486	156.768	51.0504	128.32	325.378	338.683	250.067	370.373	59.951	76.7686	120.227	95.934	9.93389	8.68294	0	5.53738	3.99355	0	0	6.69937
32.28_1512.8454n	#1324	2	59.68	9.1973e-05	0.0607947	H2AY_HUMAN	YIKKGHPKYR		Core histone macro-H2A.1 OS=Homo sapiens GN=H2AFY PE=1 SV=4	32.279	1.74748	1512.85	7.8816	P3	P9	1.34808e-07	46.6407	1232.78	1349.13	1036.18	1130.67	1417.23	1454.71	2054.86	1628.77	450.291	480.772	455.233	571.633	305.265	236.703	160.094	129.696	342.757	123.6	197.318	384.162
24.96_1456.8256n	#1483	2	56.43	0.000562813	0.386329	H2AY_HUMAN	GGKKKSTKTSR		Core histone macro-H2A.1 OS=Homo sapiens GN=H2AFY PE=1 SV=4	24.964	0.535833	1456.83	11.7019	P3	P9	2.91291e-06	55.1741	230.009	397.65	243.246	293.181	454.356	475.583	346.236	400.096	35.233	95.0109	106.784	54.9461	13.019	61.2076	35.8159	33.2058	59.7348	132.975	41.0641	87.8331
46.75_2352.4371n	#1713,#5945	2,3	29.41	-0.00556241	-2.36453	H11_HUMAN	VTKPKTAKPKKAAPKKK		Histone H1.1 OS=Homo sapiens GN=HIST1H1A PE=1 SV=3	46.7465	0.526133	2352.44	Infinity	P9	P3	2.11818e-11	99.2407	17.2428	1.15476	32.3677	5.51362	0	0	0	0	0	0	0	0	2444.34	848.155	1057.65	1423.02	1279.97	1228.52	549.706	1781.53
15.69_1108.6374n	#632	2	53.18	0.00207604	1.87261	H1X_HUMAN	RADKKPAR		Histone H1x OS=Homo sapiens GN=H1FX PE=1 SV=1	15.6907	1.02938	1108.64	4.02451	P0	P12	0.000121964	43.4797	493.254	1093.99	436.566	895.966	565.604	666.267	297.277	278.689	357.048	242.827	284.984	205.039	179.615	246.579	158.778	172.04	172.762	223.907	181.316	147.514
27.64_2620.4049n	#5509	3	47.2	-0.00355636	-1.35718	H1X_HUMAN	GAPAAATAPAPTAHKAKKAAPGAAGSR		Histone H1x OS=Homo sapiens GN=H1FX PE=1 SV=1	27.6369	0.4599	2620.4	5.58645	P0	P6	0.0204662	71.6148	25.6569	128.131	30.879	91.5451	37.0965	49.9634	23.5805	17.4621	12.0158	10.6206	17.5647	9.242	2.1504	20.2384	8.26492	19.4143	22.638	2.18018	18.5586	10.0361
21.54_1624.8390n	#2180	2	78.31	-0.00301163	-1.85349	H10_HUMAN	TENSTSAPAAKPKR		Histone H1.0 OS=Homo sapiens GN=H1F0 PE=1 SV=3	21.5393	0.583017	1624.84	3.13231	P3	P12	0.00669464	46.9657	52.6011	184.863	102.997	127.61	226.185	275.467	179.175	151.976	185.193	99.2214	147.232	97.0118	59.3521	127.783	120.896	100.627	95.9916	57.3584	52.2598	60.2651
22.41_1493.8633n	#12802	2								22.4063	0.6169	1493.86	1.35255	P3	P0	0.709577	54.334	1125.58	1292.43	1375.29	793.106	2349.54	1664.42	1446.41	742.972	1641.48	1362.89	1789.38	900.041	1725.1	1397.15	1010.27	1612.92	2035.44	1239.28	518.438	930.604
28.46_1535.8791n	#12804	2								28.464	0.493833	1535.88	2.34048	P12	P6	0.322673	113.518	4150.18	3193.77	1871.96	2629.56	1503.5	7282.98	1320.76	712.727	1419.55	1132.66	1608.42	1004.25	1031.35	2011.34	1249.13	1037.17	7322.72	2062.63	1698.44	1004.51
