# Supplementary material for: Untargeted histone profiling during naive conversion uncovers conserved modification markers between mouse and human
Source: Sci Rep. 2019 Nov 21;9:17240. doi: 10.1038/s41598-019-53681-6 (PMC6872658; doi:10.1038/s41598-019-53681-6)
Supplement: Supplementary file 4 — Supplementary Table S4 [file 41598_2019_53681_MOESM4_ESM.xlsx]

## Sheet: Blad1
Supplementary Table S4: Pairwise and overall comparison of individual hPTM relative abundances over a time-resolved conversion from naive into primed hESCs.
H3	H3 K9 Ac						H3 K9 Me						H3 K9 Me2						H3 K9 Me3
	P	0.0966345					P	0.740877					P	0.586251					P	0.164225
		P0	P3	P6	P9			P0	P3	P6	P9			P0	P3	P6	P9			P0	P3	P6	P9
	P3	0.24006	/	/	/		P3	0.547852	/	/	/		P3	0.336287	/	/	/		P3	0.187965	/	/	/
	P6	0.143339	0.0143649	/	/		P6	0.775575	0.749972	/	/		P6	0.154409	0.619889	/	/		P6	0.318184	0.0291321	/	/
	P9	0.402545	0.722465	0.0294887	/		P9	0.6504	0.880878	0.865612	/		P9	0.168766	0.657338	0.957723	/		P9	0.657395	0.0868848	0.570494	/
	P12	0.68698	0.123016	0.274808	0.222627		P12	0.529155	0.227234	0.364841	0.285868		P12	0.291978	0.922579	0.689299	0.728462		P12	0.3815	0.0375689	0.897596	0.659745
	H3 K14 Ac
	P	0.104913
		P0	P3	P6	P9
	P3	0.471914	/	/	/
	P6	0.192028	0.539348	/	/
	P9	0.0700541	0.244059	0.56765	/
	P12	0.457369	0.154147	0.0502307	0.0160224
	H3 K18 Ac
	P	0.00033587
		P0	P3	P6	P9
	P3	0.000313887	/	/	/
	P6	0.000419538	0.885753	/	/
	P9	0.000191839	0.805421	0.697046	/
	P12	0.212396	0.0044021	0.00593952	0.00263172
	H3 K23 Ac
	P	0.00422441
		P0	P3	P6	P9
	P3	0.00267102	/	/	/
	P6	0.00330965	0.918159	/	/
	P9	0.39237	0.0161014	0.0198427	/
	P12	0.709863	0.00581359	0.00719914	0.623287
	H31 K27 Ac						H31 K27 Me						H31 K27 Me2						H31 K27 Me3
	P	0.0702773					P	0.000752995					P	2.10888e-06					P	1.20651e-05
		P0	P3	P6	P9			P0	P3	P6	P9			P0	P3	P6	P9			P0	P3	P6	P9
	P3	0.0261843	/	/	/		P3	0.00996699	/	/	/		P3	0.00135018	/	/	/		P3	0.807516	/	/	/
	P6	0.998607	0.026093	/	/		P6	0.158032	0.164243	/	/		P6	0.00640168	0.45917	/	/		P6	0.60657	0.78478	/	/
	P9	0.0561994	0.696921	0.0560129	/		P9	0.214059	0.000704613	0.0139192	/		P9	4.51367e-07	0.000421881	9.58268e-05	/		P9	0.000111893	0.000180607	0.000311614	/
	P12	0.125632	0.411714	0.12525	0.661019		P12	0.0400367	0.000108498	0.00199558	0.356893		P12	1.17385e-06	0.00149497	0.000323757	0.540421		P12	1.46819e-05	2.28541e-05	3.79142e-05	0.287712
	H33 K27 Ac						H33 K27 Me						H33 K27 Me2						H33 K27 Me3						H33 K27 Cr
	P	0.000194739					P	0.00129386					P	0.014922					P	0.00219582					P	1.46341e-05
		P0	P3	P6	P9			P0	P3	P6	P9			P0	P3	P6	P9			P0	P3	P6	P9			P0	P3	P6	P9
	P3	6.20912e-05	/	/	/		P3	0.159179	/	/	/		P3	0.946696	/	/	/		P3	0.942168	/	/	/		P3	7.85806e-06	/	/	/
	P6	0.000510353	0.295208	/	/		P6	0.202651	0.883395	/	/		P6	0.739659	0.790431	/	/		P6	0.955253	0.986886	/	/		P6	0.00292833	0.00740053	/	/
	P9	3.36411e-05	0.745427	0.177388	/		P9	0.0484329	0.00247026	0.00335465	/		P9	0.129799	0.145623	0.225386	/		P9	0.0663808	0.0578831	0.0597163	/		P9	1.53286e-06	0.338021	0.000977163	/
	P12	0.0126884	0.0177678	0.135614	0.0091106		P12	0.012699	0.00061886	0.000836116	0.506534		P12	0.00331127	0.003807	0.00662818	0.0790965		P12	0.000846136	0.000728972	0.00075398	0.0459983		P12	0.000379803	0.0543887	0.329595	0.00767711
	H31 K36 Me						H31 K36 Me2
	P	0.0110936					P	1.6084e-05
		P0	P3	P6	P9			P0	P3	P6	P9
	P3	0.0440556	/	/	/		P3	0.148016	/	/	/
	P6	0.00281485	0.191462	/	/		P6	0.130172	0.00693261	/	/
	P9	0.0363601	0.921691	0.224122	/		P9	0.00365881	0.000169999	0.0860961	/
	P12	0.00132316	0.102876	0.717291	0.122433		P12	2.23513e-05	1.68309e-06	0.000471714	0.0197543
	H33 K36 Me						H33 K36 Me2						H33 K36 Cr						H33 K37 Hib
	P	0.000173372					P	1.73154e-07					P	0.0273544					P	0.0273544
		P0	P3	P6	P9			P0	P3	P6	P9			P0	P3	P6	P9			P0	P3	P6	P9
	P3	0.000148214	/	/	/		P3	2.49826e-08	/	/	/		P3	0.017632	/	/	/		P3	0.017632	/	/	/
	P6	0.0233797	0.0240061	/	/		P6	9.24248e-05	9.66146e-05	/	/		P6	0.544224	0.0588039	/	/		P6	0.544224	0.0588039	/	/
	P9	3.01042e-05	0.409599	0.00430738	/		P9	7.46303e-08	0.414642	0.000498462	/		P9	0.00614324	0.610719	0.0215474	/		P9	0.00614324	0.610719	0.0215474	/
	P12	0.0948568	0.00536791	0.470157	0.000946819		P12	8.50189e-05	0.00010507	0.965515	0.000544345		P12	0.0468867	0.624163	0.143216	0.323832		P12	0.0468867	0.624163	0.143216	0.323832
	H31 R40 Me
	P	0.686827
		P0	P3	P6	P9
	P3	0.407176	/	/	/
	P6	0.660598	0.212973	/	/
	P9	0.539874	0.824651	0.299245	/
	P12	0.562102	0.798443	0.314451	0.972962
	H33 R40 Me2
	P	0.0273544
		P0	P3	P6	P9
	P3	0.017632	/	/	/
	P6	0.544224	0.0588039	/	/
	P9	0.00614324	0.610719	0.0215474	/
	P12	0.0468867	0.624163	0.143216	0.323832
	H3 K79 Me						H3 K79 Me2						H3 K79 Hib
	P	0.581235					P	0.00250796					P	0.550934
		P0	P3	P6	P9			P0	P3	P6	P9			P0	P3	P6	P9
	P3	0.769629	/	/	/		P3	0.158946	/	/	/		P3	0.784336	/	/	/
	P6	0.628653	0.84762	/	/		P6	0.0135976	0.209053	/	/		P6	0.856038	0.926309	/	/
	P9	0.351285	0.226832	0.16607	/		P9	0.003103	0.0597862	0.48043	/		P9	0.562011	0.397145	0.448909	/
	P12	0.577164	0.398993	0.304311	0.700494		P12	0.000245857	0.0049372	0.0664	0.228328		P12	0.243667	0.156373	0.182396	0.544187
H4	H4 K5 Ac						H4 K5 Me
	P	0.188007					P	0.454796
		P0	P3	P6	P9			P0	P3	P6	P9
	P3	0.902292	/	/	/		P3	0.114235	/	/	/
	P6	0.0351026	0.0446217	/	/		P6	0.888858	0.145619	/	/
	P9	0.258752	0.310786	0.271197	/		P9	0.443741	0.387288	0.528985	/
	P12	0.511171	0.591648	0.121125	0.623751		P12	0.858924	0.155329	0.969653	0.553693
	H4 K8 Ac						H4 K8 Me						H4 K8 Cr
	P	0.34798					P	0.211515					P	0.454796
		P0	P3	P6	P9			P0	P3	P6	P9			P0	P3	P6	P9
	P3	0.130473	/	/	/		P3	0.232677	/	/	/		P3	0.114235	/	/	/
	P6	0.670045	0.05998	/	/		P6	0.60697	0.0971864	/	/		P6	0.888858	0.145619	/	/
	P9	0.603576	0.301779	0.349833	/		P9	0.24238	0.979063	0.101881	/		P9	0.443741	0.387288	0.528985	/
	P12	0.442899	0.429631	0.240299	0.800144		P12	0.55347	0.0841247	0.936716	0.0882578		P12	0.858924	0.155329	0.969653	0.553693
	H4 K12 Ac						H4 K12 Me						H4 K12 Cr
	P	3.16462e-10					P	0.639572					P	0.211362
		P0	P3	P6	P9			P0	P3	P6	P9			P0	P3	P6	P9
	P3	3.51292e-10	/	/	/		P3	0.280641	/	/	/		P3	0.330334	/	/	/
	P6	4.63888e-11	0.0430587	/	/		P6	0.153886	0.707356	/	/		P6	0.189142	0.716905	/	/
	P9	2.97405e-10	0.866201	0.0595112	/		P9	0.257134	0.953891	0.75053	/		P9	0.451843	0.818441	0.555428	/
	P12	4.97509e-09	0.0243024	0.000276806	0.0172827		P12	0.36218	0.860038	0.582404	0.814966		P12	0.377664	0.0747332	0.0373094	0.113347
	H4 K16 Ac						H4 K16 Hib
	P	2.2086e-09					P	0.211362
		P0	P3	P6	P9			P0	P3	P6	P9
	P3	2.29818e-09	/	/	/		P3	0.330334	/	/	/
	P6	5.78612e-10	0.208989	/	/		P6	0.189142	0.716905	/	/
	P9	1.90015e-09	0.863803	0.272861	/		P9	0.451843	0.818441	0.555428	/
	P12	3.18714e-09	0.771766	0.128645	0.645209		P12	0.377664	0.0747332	0.0373094	0.113347
	H4 R17 Me						H4 R17 Me2
	P	0.863699					P	0.658456
		P0	P3	P6	P9			P0	P3	P6	P9
	P3	0.880176	/	/	/		P3	0.575681	/	/	/
	P6	0.866136	0.749803	/	/		P6	0.254199	0.548742	/	/
	P9	0.904479	0.975453	0.773136	/		P9	0.490575	0.894759	0.638885	/
	P12	0.400221	0.487097	0.316025	0.468503		P12	0.854262	0.459587	0.190071	0.385652
	H4 R19 Me
	P	0.658456
		P0	P3	P6	P9
	P3	0.575681	/	/	/
	P6	0.254199	0.548742	/	/
	P9	0.490575	0.894759	0.638885	/
	P12	0.854262	0.459587	0.190071	0.385652
	H4 K20 Ac						H4 K20 Me						H4 K20 Me2
	P	0.102497					P	0.00484112					P	0.0410713
		P0	P3	P6	P9			P0	P3	P6	P9			P0	P3	P6	P9
	P3	0.838278	/	/	/		P3	0.777174	/	/	/		P3	0.222131	/	/	/
	P6	0.585721	0.45631	/	/		P6	0.299776	0.444166	/	/		P6	0.104724	0.00896154	/	/
	P9	0.840631	0.685968	0.729421	/		P9	0.165545	0.260438	0.706632	/		P9	0.857623	0.165928	0.14334	/
	P12	0.0258902	0.0171389	0.0747476	0.0385668		P12	0.000635883	0.0011391	0.00569235	0.0124372		P12	0.103227	0.00881335	0.993575	0.141378
	H4 K31 Me2
	P	0.121406
		P0	P3	P6	P9
	P3	0.560269	/	/	/
	P6	0.203048	0.0731738	/	/
	P9	0.263353	0.579487	0.0248389	/
	P12	0.349649	0.13935	0.719729	0.0503741
	H4 R35 Me2
	P	0.121406
		P0	P3	P6	P9
	P3	0.560269	/	/	/
	P6	0.203048	0.0731738	/	/
	P9	0.263353	0.579487	0.0248389	/
	P12	0.349649	0.13935	0.719729	0.0503741
	H4 K59 Me2
	P	0.592747
		P0	P3	P6	P9
	P3	0.498544	/	/	/
	P6	0.211715	0.550383	/	/
	P9	0.604472	0.871554	0.450145	/
	P12	0.834864	0.379408	0.150144	0.469997
	H4 N64 Deamidation
	P	0.132322
		P0	P3	P6	P9
	P3	0.424565	/	/	/
	P6	0.458729	0.952664	/	/
	P9	0.0290905	0.132266	0.119262	/
	P12	0.863036	0.334866	0.364087	0.0205746
	H4 K79 Me2
	P	0.128984
		P0	P3	P6	P9
	P3	0.344452	/	/	/
	P6	0.0446118	0.243026	/	/
	P9	0.854814	0.441821	0.0633137	/
	P12	0.68364	0.184303	0.0198192	0.556369
	H4 M84 Oxidation
	P	0.438001
		P0	P3	P6	P9
	P3	/	/	/	/
	P6	/	/	/	/
	P9	/	/	/	/
	P12	/	/	/	/
