# Supplementary material for: Untargeted histone profiling during naive conversion uncovers conserved modification markers between mouse and human
Source: Sci Rep. 2019 Nov 21;9:17240. doi: 10.1038/s41598-019-53681-6 (PMC6872658; doi:10.1038/s41598-019-53681-6)
Supplement: Supplementary file 5 — Supplementary Table S5 [file 41598_2019_53681_MOESM5_ESM.xlsx]

## Sheet: Blad1
Supplementary Table S5: Differences in histone post translational modifications between naive and primed human embryonic stem cells
PTM	Naive	Primed	Fold Change	P-value	Significance
H3K9Ac	↑	↓	0.110816	0.68698	ns
H3K9Me	↑	↓	0.118732	0.529	ns
H3K9Me2	↑	↓	0.0767185	0.292	ns
H3K9Me3	↓	↑	-0.0682602	0.382	ns
H3K14Ac	↑	↓	0.0609664	0.457	ns
H3K18Ac	↓	↑	-0.202563	0.212	ns
H3K23Ac	↓	↑	-0.0348893	0.71	ns
H31K27Ac	↓	↑	-0.342223	0.126	ns
H33K27Ac	↓	↑	-0.737859	0.0126884	*
H33K27Cr	↑	↓	0.931629	0.000379803	*
H31K27Me	↓	↑	-0.167944	1.46819e-05	*
H33K27Me	↓	↑	-0.405231	0.012699	*
H31K27Me2	↑↑	↓↓	1.06336	1.17385e-06	*
H33K27Me2	↑↑	↓↓	1.64386	0.00331127	*
H31K27Me3	↑↑↑	↓↓↓	3.21941	1.46819e-05	*
H33K27Me3	↑↑↑	↓↓↓	3.27584	0.000846136	*
H33K36Cr	↓	↑	-0.93141	0.0468867	*
H31K36Me	↑	↓	0.184258	0.00132316	*
H33K36Me	↓	↑	-0.123025	0.0948568	ns
H31K36Me2	↓	↑	-0.323316	2.23513e-05	*
H33K36Me2	↑	↓	0.680996	8.50189e-05	*
H33K37Hib	↓	↑	-0.93141	0.0468867	*
H3K79Hib	↑	↓	0.61297	0.243667	ns
H3K79Me	↑	↓	0.11978	0.577164	ns
H3K79Me2	↑↑	↓↓	1.30683	0.000245857	*
H31R40Me	↑	↓	0.0845181	0.562102	ns
H33R40Me2	↓	↑	-0.93141	0.0468867	*
H4K5Ac	↑	↓	0.243329	0.511171	ns
H4K5Me	↑↑	↓↓	1.19933	0.858924	ns
H4K8Ac	↓	↑	-0.195459	0.442899	ns
H4K8Cr	↑↑	↓↓	1.19933	0.858924	ns
H4K8Me	↑	↓	0.491824	0.55347	ns
H4K12Ac	↓	↑	-0.894797	4.97509e-09	*
H4K12Cr	↑	↓	0.415203	0.377664	ns
H4K12Me	↑↑	↓↓	1.00819	0.36218	ns
H4K16Ac	↓	↑	-0.441003	3.18714e-09	*
H4K16Hib	↑	↓	0.415203	0.377664	ns
H4K20Ac	↑↑↑	↓↓↓	3.17892	0.0258902	*
H4K20Me	↑↑	↓↓	1.17397	0.000635883	*
H4K20Me2	↓	↑	-0.41293	0.103227	ns
H4K31Me2	↑	↓	0.491681	0.349649	ns
H4K59Me2	↓	↑	-0.268143	0.834864	ns
H4K79Me2	↓	↑	-0.318474	0.68364	ns
H4N64Deam	↓	↑	-0.117166	0.863036	ns
H4R17Me	↑	↓	0.318883	0.400221	ns
H4R17Me2	↑	↓	0.0810816	0.854262	ns
H4R19Me	↑	↓	0.0810816	0.854262	ns
H4R35Me2	↑	↓	0.491681	0.349649	ns
Fold change (FC) differences and accompanying p-values between primed (P0) and naive (P12) hESCs for specific hPTMs. Arrows indicate increase or decrease in fold changes of log2 values between naive and primed hESCs. A single arrow = FC > 0. Two arrows = FC > 1. Three arrows = FC > 2. Asterisks indicate p-value < 0.05, while ns = not significant.
